# Supplementary material for: Effect of differentiation on microRNA expression in bovine skeletal muscle satellite cells by deep sequencing
Source: Cell Mol Biol Lett. 2016 Jul 28;21:8. doi: 10.1186/s11658-016-0009-x (PMC5415838; doi:10.1186/s11658-016-0009-x)
Supplement: Supplementary file 1 — Primers and sequences for RT-qPCR analysis (XLS 12 kb) [file 11658_2016_9_MOESM1_ESM.xls]

## Sheet: Sheet1
Additional file 1 Stem-loop RT-PCR Primer
miRNA ID	RT Primer	Forward Primer	Reverse Primer
bta-miR-29a	gtcgtatccagtgcagggtccgaggtattcgcactggatacgacTAACCGA	ggCTAGCACCATCTGAA	gtgcagggtccgaggt
bta-miR-495	gtcgtatccagtgcagggtccgaggtattcgcactggatacgacAAAGAAGT	gcgcgcgcAAACAAACAT	gtgcagggtccgaggt
bta-miR-487	gtcgtatccagtgcagggtccgaggtattcgcactggatacgacAAGTGGAT	gccgcAATCATACAGGGA	gtgcagggtccgaggt
bta-miR-206	gtcgtatccagtgcagggtccgaggtattcgcactggatacgacACCACACA	gcgcgcTGGAATGTAAGGAAG	gtgcagggtccgaggt
bta-let-7i	gtcgtatccagtgcagggtccgaggtattcgcactggatacgacAACAGCAC	gcgcgTGAGGTAGTAGTT	gtgcagggtccgaggt
bta-miR-1	gtcgtatccagtgcagggtccgaggtattcgcactggatacgacAATACATA	gcgcgcTGGAATGTAAAGAAG	gtgcagggtccgaggt
bta-miR-133	gtcgtatccagtgcagggtccgaggtattcgcactggatacgacACAGCTGG	gcgcgcTTTGGTCCCCTTCAA	gtgcagggtccgaggt
bta-miR-320	gtcgtatccagtgcagggtccgaggtattcgcactggatacgacTTCGCCCT	gcgcgcAAAAGCTGGGTTGAG	gtgcagggtccgaggt
bta-miR-2400	gtcgtatccagtgcagggtccgaggtattcgcactggatacgacTCAGTCCG	gcgcgcCCAGCACAGGCAGCTCG	gtgcagggtccgaggt
bta-miR-27a	gtcgtatccagtgcagggtccgaggtattcgcactggatacgacCGGAACTT	gcgcgcTTCACAGTGGCTAA	gtgcagggtccgaggt
bta-miR-139	gtcgtatccagtgcagggtccgaggtattcgcactggatacgacACTGGAGA	gcgcgcAGTGCACGTGTCTC	gtgcagggtccgaggt
bta-miR-423	gtcgtatccagtgcagggtccgaggtattcgcactggatacgacAAAGTCTC	gcgcgcGGCAGAGAGCGAGA	gtgcagggtccgaggt
18S-F	GGACATCTAAGGGCATCACAG
18S-R	AATTCCGATAACGAACGAGACT
