# Supplementary material for: Effect of differentiation on microRNA expression in bovine skeletal muscle satellite cells by deep sequencing
Source: Cell Mol Biol Lett. 2016 Jul 28;21:8. doi: 10.1186/s11658-016-0009-x (PMC5415838; doi:10.1186/s11658-016-0009-x)
Supplement: Supplementary file 2 — Bovine conserved miRNAs. Note: The data in this supplementary file can be seen in the Excel spreadsheet. (XLS 273 kb) [file 11658_2016_9_MOESM2_ESM.xls]

## Sheet: Sheet1
Additional file 2 Bovine conserved miRNAs
miR Name	miRNa sequence	Length	coordinates				Mature arm	gene family	This paper	Total reads
			Chromosome	Start	End	Strand				MDSC-P	MDSC-D1	MDSC-D3
bta-let-7a-1	UGAGGUAGUAGGUUGUAUAGUU	22	chr8	86884872	86884951	[+]	5p	let-7	+	1331479	1273469	765333
bta-let-7a-2	UGAGGUAGUAGGUUGUAUAGUU	22	chr15	33347569	33347640	[-]	5p	let-7	+	1331479	1273469	765333
bta-let-7a-3	UGAGGUAGUAGGUUGUAUAGUU	22	chr5	117119385	117119458	[+]	5p	let-7	+	1331479	1273469	765333
bta-let-7b	UGAGGUAGUAGGUUGUGUGGUU	22	chr5	117120185	117120265	[+]	5p	let-7	+	627767	808098	550558
bta-let-7c	UGAGGUAGUAGGUUGUAUGGUU	22	chr1	19930459	19930542	[-]	5p	let-7	+	56528	105316	84253
bta-let-7d	AGAGGUAGUAGGUUGCAUAGUU	22	chr8	86887431	86887517	[+]	5p	let-7	+	36513	23987	18423
bta-let-7e	UGAGGUAGGAGGUUGUAUAGU	21	chr18	58015036	58015114	[+]	5p	let-7	+	47986	62594	39209
bta-let-7f-1	UGAGGUAGUAGAUUGUAUAGUU	22	chr8	86885225	86885311	[+]	5p	let-7	+	995558	727085	602217
bta-let-7f-2	UGAGGUAGUAGAUUGUAUAGUU	22	chrX	96383532	96383614	[-]	5p	let-7	+	995558	727085	602217
bta-let-7g	UGAGGUAGUAGUUUGUACAGUU	22	chr22	49189340	49189422	[+]	5p	let-7	+	43762	33271	27659
bta-let-7i	UGAGGUAGUAGUUUGUGCUGUU	22	chr5	51209081	51209164	[-]	5p	let-7	+	180815	121574	108217
bta-mir-100	AACCCGUAGAUCCGAACUUGUG	22	chr15	33353395	33353470	[-]	5p	mir-10	+	648	368	399
bta-mir-101-1	UACAGUACUGUGAUAACUGAA	21	chr3	80666417	80666499	[+]	3p	mir-101	+	6905	3283	3904
bta-mir-101-2	UACAGUACUGUGAUAACUGAA	21	chr8	39940832	39940910	[-]	3p	mir-101	+	6905	3283	3904
bta-mir-103-1	AGCAGCAUUGUACAGGGCUAUGA	23	chr20	189857	189928	[-]	3p	mir-103	+	32643	18147	17912
bta-mir-103-2	AGCAGCAUUGUACAGGGCUAUGA	23	chr13	51742422	51742497	[-]	3p	mir-103	+	32643	18147	17912
bta-mir-105a	UCAAAUGCUCAGACUCCUGUGGU	23	chrX	35018701	35018781	[-]	5p	mir-105	-	0	0	0
bta-mir-105b	UCAAAUGCUCAGACUCCUUGGU	22	chrX	35021155	35021234	[-]	5p	mir-105	-	0	0	0
bta-mir-106a	AAAAGUGCUUACAGUGCAGGUA	22	chrX	17918527	17918607	[-]	5p	mir-17	+	1	0	1
bta-mir-106b	UAAAGUGCUGACAGUGCAGAU	21	chr25	36892046	36892125	[+]	5p	mir-17	+	1096	242	284
bta-mir-107	AGCAGCAUUGUACAGGGCUAUC	22	chr26	11287994	11288074	[-]	3p	mir-103	+	28185	12987	13034
bta-mir-10a	UACCCUGUAGAUCCGAAUUUGUG	23	chr19	38549254	38549362	[+]	5p	mir-10	+	24	53	64
bta-mir-10b	UACCCUGUAGAACCGAAUUUGUG	23	chr2	20797606	20797704	[-]	5p	mir-10	+	647	253	289
bta-mir-1-1	UGGAAUGUAAAGAAGUAUGUAU	22	chr13	55237544	55237619	[-]	3p	mir-1	+	69315	87798	408668
bta-mir-1179	AAGCAUUCUUUCAUUGGUUGG	21	chr21	19984962	19985051	[+]	5p	mir-1179	-	0	0	0
bta-mir-1185	AGAGGAUACCCUUUGUAUGUU	21	chr21	67581370	67581455	[+]	5p	mir-154	+	31	16	15
bta-mir-1193	UAGGUCACCCGUUUGACUAUC	21	chr21	67570008	67570112	[+]	3p	mir-1193	-	0	0	0
bta-mir-1197	UAGGACACAUGGUCUACUUCU	21	chr21	67565299	67565395	[+]	3p	mir-379	+	0	2	2
bta-mir-1-2	UGGAAUGUAAAGAAGUAUGUAU	22	chr24	34841096	34841180	[+]	3p	mir-1	+	69315	87798	408668
bta-mir-122	UGGAGUGUGACAAUGGUGUUUG	22	chr24	58095642	58095726	[+]	5p	mir-122	+	543	70	29
bta-mir-1224	GUGAGGACUCGGGAGGUGGAG	21	chr1	83546862	83546947	[-]	5p	mir-1224	-	3	3	3
bta-mir-1225	CCGAGCCCCUGUGCCGCCCCCAG	23	chr25	1628447	1628539	[-]	3p	mir-1225	-	0	0	0
bta-mir-1246	AAUGGAUUUUUGGAGCAGG	19	chr1	116822069	116822141	[+]	5p		+	40	38	34
bta-mir-1247-5p	ACCCGUCCCGUGCGUCCCCGGA	22	chr21	68149435	68149512	[-]	5p		+	0	0	5
bta-mir-1247-3p	CGGGAACGUCGGGACUGGAGC	21	chr21	68149435	68149512	[-]	3p		+	0	1	0
bta-mir-1248-1	ACCUUCUUGUAUAAGCACUGUGCUAAA	27	chr1	81060894	81060998	[-]	5p	mir-1248	-	0	0	0
bta-mir-1248-2	ACCUUCUUGUAUAAGCACUGUGCUAAA	27	chr10	58120391	58120495	[+]	5p	mir-1248	-	0	0	0
bta-mir-1249	ACGCCCUUCCCCCCCUUCUUCA	22	chr5	116348276	116348340	[-]	3p	mir-1249	+	45	6	3
bta-mir-124a-1	UAAGGCACGCGGUGAAUGCCAAG	23	chr8	9153380	9153464	[+]	3p	mir-124	-	1	1	0
bta-mir-124a-2	UAAGGCACGCGGUGAAUGCCAAG	23	chr14	30815411	30815521	[+]	3p	mir-124	-	1	1	0
bta-mir-124b	UAAGGCACGCGGUGAAUGCCAAG	23	chr13	54827544	54827630	[-]	3p	mir-124	-	1	1	0
bta-mir-1251	ACUCUAGCUGCCAAAGGCGCU	21	chr5	62043143	62043212	[+]	5p	mir-1251	-	0	0	0
bta-mir-1256	AGGCAUUGACUUCUCUCUAGAU	22	chr12	57534533	57534614	[-]		mir-1256	-	0	0	0
bta-mir-125a	UCCCUGAGACCCUUUAACCUGUG	23	chr18	58015535	58015620	[+]	5p	mir-10	+	1637	1529	1318
bta-mir-125b-1	UCCCUGAGACCCUAACUUGUGA	22	chr15	33298815	33298902	[-]	5p	mir-10	+	10950	6610	5562
bta-mir-125b-2	UCCCUGAGACCCUAACUUGUGA	22	chr1	19881347	19881431	[-]	5p	mir-10	+	10950	6610	5562
bta-mir-126	CAUUAUUACUUUUGGUACGCG	21	chr11	104131409	104131481	[+]	5p	mir-126	-	2	0	0
bta-mir-1260b	AUCCCACCACUGCCACCA	18	chr15	14156932	14157031	[-]	5p	mir-1260b	-	0	0	0
bta-mir-127	UCGGAUCCGUCUGAGCUUGGCU	22	chr21	67429744	67429838	[+]	3p	mir-127	+	385	388	371
bta-mir-1271	CUUGGCACCUAGUAAGUACUCA	22	chr7	39194948	39195033	[+]	5p	mir-1271	+	12	5	2
bta-mir-1277	UACGUAGAUAUAUAUGUAUUUU	22	chrX	2445303	2445380	[+]	3p	mir-297	+	103	76	70
bta-mir-1281	UCGCCUCCUCCUCUCCC	17	chr5	112802157	112802210	[+]	3p	mir-1281	-	0	0	0
bta-mir-128-1	UCACAGUGAACCGGUCUCUUU	21	chr2	62007752	62007833	[-]	3p	mir-128	+	4807	2839	4444
bta-mir-1282	UCGUUUGCCUUUUUCUGCUU	20	chr21	55967974	55968074	[-]	5p	mir-1282	-	0	0	0
bta-mir-128-2	UCACAGUGAACCGGUCUCUUU	21	chr22	9738598	9738681	[+]	3p	mir-128	+	4807	2839	4444
bta-mir-1284	UCUGCACAGACCCUGGCUUUUC	22	chr22	30220160	30220277	[+]	5p	mir-1284	-	0	0	0
bta-mir-1287	UGCUGGAUCAGUGGUUUGAGUC	22	chr26	19342069	19342159	[-]	5p	mir-1287	-	0	0	0
bta-mir-1291	UGGCCCUGACUGAAGACCUGCAGU	24	chr5	31283919	31283992	[+]	5p	mir-1291	-	1	0	0
bta-mir-129-1	CUUUUUGCGGUCUGGGCUUGCU	22	chr4	93220889	93220960	[+]	5p	mir-129	+	45	5	8
bta-mir-129-2	CUUUUUGCGGUCUGGGCUUGCU	22	chr15	74545185	74545278	[+]	5p	mir-129	+	45	5	8
bta-mir-1296	UUAGGGCCCUGGCUCCAUCUCC	22	chr28	19569094	19569184	[-]	5p	mir-1296	+	0	1	0
bta-mir-1298	UUCAUUCGGCUGUCCAGAUGUA	22	chrX	67896115	67896222	[+]	5p	mir-1298	-	1	0	0
bta-mir-1301	UUGCAGCUGCCUAGGAGUGAUUUC	24	chr11	73977000	73977079	[+]	3p	mir-1301	-	0	0	0
bta-mir-1306	CCACCUCCCCUGCAAACGUCC	21	chr17	74987969	74988026	[+]	5p	mir-1306	+	355	62	123
bta-mir-1307	ACUCGGCGUGGCGUCGGUCGUG	22	chr26	24230071	24230219	[-]	3p	mir-1307	+	363	349	396
bta-mir-130a	CAGUGCAAUGUUAAAAGGGCAU	22	chr15	82197711	82197799	[+]	3p	mir-130	+	392	209	229
bta-mir-130b	CAGUGCAAUGAUGAAAGGGCAU	22	chr17	74100539	74100620	[-]	3p	mir-130	+	620	186	167
bta-mir-132	UAACAGUCUACAGCCAUGGUCG	22	chr19	23651140	23651240	[-]	3p	mir-132	+	27	6	11
bta-mir-133a-1	UUUGGUCCCCUUCAACCAGCUG	22	chr13	55227292	55227386	[-]	3p	mir-133	+	774	226	1994
bta-mir-133a-2	UUUGGUCCCCUUCAACCAGCUG	22	chr24	34844415	34844501	[+]	3p	mir-133	+	774	226	1994
bta-mir-133b	UUUGGUCCCCUUCAACCAGCUA	22	chr23	24312330	24312413	[+]	3p	mir-133	+	939	367	1806
bta-mir-133c	AUUUGGUUCCAUUUUACCAGC	21	chr13	55227289	55227382	[+]	3p	mir-133	-
bta-mir-134	UGUGACUGGUUGACCAGAGUGG	22	chr21	67593257	67593329	[+]	5p	mir-134	-	1	0	0
bta-mir-1343	UGGGGAGCGGCCCCCGGGCGGG	22	chr15	66264848	66264925	[+]	5p	mir-1343	-	1	0	0
bta-mir-135a-1	UAUGGCUUUUUAUUCCUAUGUGA	23	chr22	49142028	49142117	[+]	5p	mir-135	-	0	0	0
bta-mir-135a-2	UAUGGCUUUUUAUUCCUAUGUGA	23	chr5	62117709	62117808	[+]	5p	mir-135	-	0	0	0
bta-mir-135b	UAUGGCUUUUCAUUCCUAUGUGA	23	chr16	3031951	3032045	[-]	5p	mir-135	-	0	0	0
bta-mir-136	ACUCCAUUUGUUUUGAUGAUGGA	23	chr21	67431418	67431509	[+]	5p	mir-136	+	15	17	28
bta-mir-137	UUAUUGCUUAAGAAUACGCGUAG	23	chr3	45448508	45448609	[+]	3p	mir-137	-	0	0	0
bta-mir-138-1	AGCUGGUGUUGUGAAUCAGGCCG	23	chr22	14870573	14870669	[+]	5p	mir-138	+	4	4	8
bta-mir-138-2	AGCUGGUGUUGUGAAUCAGGCCG	23	chr18	24992697	24992779	[+]	5p	mir-138	+	4	4	8
bta-mir-1388	AGGACUGUCCAACCUGAGAAU	21	chr13	54375928	54376019	[+]	5p	mir-1388	-	2	0	1
bta-mir-139	UCUACAGUGCACGUGUCUCCAGU	23	chr15	52956182	52956249	[-]	5p	mir-139	+	27	67	990
bta-mir-140	UACCACAGGGUAGAACCACGGA	22	chr18	37088137	37088230	[+]	3p	mir-140	+	33418	25099	24912
bta-mir-141	UAACACUGUCUGGUAAAGAUGG	22	chr5	103859005	103859094	[-]	3p	mir-8	-	0	0	0
bta-mir-142	CAUAAAGUAGAAAGCACUAC	20	chr19	9527305	9527391	[-]	5p	mir-142	+	0	3	1
bta-mir-143	UGAGAUGAAGCACUGUAGCUCG	22	chr7	62809304	62809404	[+]	3p	mir-143	+	2665	1672	1606
bta-mir-1434	GUACAUGAUGACUAAAAUUUCU	22	chr7	21255389	21255461	[+]	5p	mir-1434	-	4	2	0
bta-mir-144	UACAGUAUAGAUGAUGUACUAG	22	chr19	20797022	20797105	[-]	3p	mir-144	-	1	0	0
bta-mir-145	GUCCAGUUUUCCCAGGAAUCCCU	23	chr7	62810733	62810820	[+]	3p	mir-145	+	921	177	943
bta-mir-1468	CUCCGUUUGCCUGUUUUGCUGA	22	chrX	101844090	101844186	[+]	5p	mir-1468	+	61	48	53
bta-mir-146a	UGAGAACUGAAUUCCAUAGGUUGU	24	chr7	74185035	74185133	[+]	5p	mir-146	-	2	1	0
bta-mir-146b	UGAGAACUGAAUUCCAUAGGCUGU	24	chr26	22930890	22930995	[+]	5p	mir-146	+	23	38	39
bta-mir-147	GUGUGCGGAAAUGCUUCUGCUA	22	chr10	65243378	65243457	[-]	3p	mir-147	-	1	1	1
bta-mir-148a	UCAGUGCACUACAGAACUUUGU	22	chr4	70414251	70414318	[+]	3p	mir-148	+	1030	545	596
bta-mir-148b	UCAGUGCAUCACAGAACUUUGU	22	chr5	25849764	25849853	[-]	3p	mir-148	+	185	72	106
bta-mir-149	UCUGGCUCCGUGUCUUCACUCCC	23	chr3	120467948	120468037	[+]	5p	mir-149	+	34	2	11
bta-mir-150	UCUCCCAACCCUUGUACCAGUGU	23	chr18	56407843	56407942	[-]	5p	mir-150	-	1	0	0
bta-mir-151	UCGAGGAGCUCACAGUCUAGU	21	chr14	4030319	4030387	[+]	5p	mir-28	+	521	274	251
bta-mir-152	UCAGUGCAUGACAGAACUUGGG	22	chr19	39081165	39081250	[+]	3p	mir-148	+	21311	9069	8884
bta-mir-153-1	UUGCAUAGUCACAAAAGUGAUC	22	chr2	107963022	107963111	[-]	3p	mir-153	-	0	0	0
bta-mir-153-2	UUGCAUAGUCACAAAAGUGAUC	22	chr4	119541697	119541783	[-]	3p	mir-153	-	0	0	0
bta-mir-154a	UAGGUUAUCCGUGUAGCCUUCG	22	chr21	67598039	67598122	[+]	5p	mir-154	+	0	0	1
bta-mir-154b	AGAGGUCUUCCAUGGUGCAUUCG	23	chr21	67598357	67598437	[+]	5p	mir-154	+	73	91	96
bta-mir-154c	AGAUAUUGCACGGUUGAUCUCU	22	chr21	67575252	67575326	[+]	3p	mir-154	+	7012	4944	4837
bta-mir-155	UUAAUGCUAAUCGUGAUAGGGGU	23	chr1	10227277	10227339	[-]	5p	mir-155	+	1207	463	490
bta-mir-1584	UUGGGGCUGGGCUGGGGGCA	20	chr3	9881758	9881830	[+]	5p		-	0	0	0
bta-mir-15a	UAGCAGCACAUAAUGGUUUGU	21	chr12	19596346	19596428	[-]	5p	mir-15	+	808	326	342
bta-mir-15b	UAGCAGCACAUCAUGGUUUACA	22	chr1	107923379	107923476	[-]	5p	mir-15	+	870	104	306
bta-mir-1603	GUGGUUUGUUUUGUGUUUUU	20	chr14	38166557	38166627	[+]	3p		-	0	0	0
bta-mir-16a	UAGCAGCACGUAAAUAUUGGUG	22	chr12	19596200	19596288	[-]	5p	mir-15	+	934	271	524
bta-mir-16b	UAGCAGCACGUAAAUAUUGGC	21	chr1	107923236	107923328	[-]	5p	mir-15	+	997	395	522
bta-mir-17	CAAAGUGCUUACAGUGCAGGUAGU	24	chr12	66226554	66226637	[+]	5p	mir-17	+	683	238	211
bta-mir-1721	CACAGAUGAUGUGAUUCUGAGA	22	chr17	54211901	54211966	[-]	3p		-	2	0	0
bta-mir-1777a	UGGGGGCGGUGGGGGGCGGG	20	chr6	107199000	107199075	[-]	5p		-	6	2	1
bta-mir-1777b	GGGGGCGGUGGGGGGCGGGG	20	chr7	63524522	63524601	[-]	3p		-	2	0	1
bta-mir-1814a	AGGUUUUUUGGUUUUGUUUU	20	chr19	38413084	38413155	[+]	5p		-	0	0	0
bta-mir-1814b	AGAUUGUUUAGUUUUGUUUG	20	chr22	5004902	5004979	[+]	5p		-	0	0	0
bta-mir-1814c	GUUUUGUUUGGGUUUGUUUU	20	chr4	63430383	63430457	[+]	5p		+	23	3	0
bta-mir-181a-1	AACAUUCAACGCUGUCGGUGAGUU	24	chr16	79685932	79686041	[-]	5p	mir-181	+	2105	4694	3547
bta-mir-181a-2	AACAUUCAACGCUGUCGGUGAGUU	24	chr11	95709411	95709520	[+]	5p	mir-181	+	2105	4694	3547
bta-mir-181b-1	AACAUUCAUUGCUGUCGGUGGGUU	24	chr16	79685760	79685869	[-]	5p	mir-181	+	1291	2125	1520
bta-mir-181b-2	AACAUUCAUUGCUGUCGGUGGGUU	24	chr11	95710626	95710714	[+]	5p	mir-181	+	1291	2125	1520
bta-mir-181c	AACAUUCAACCUGUCGGUGAGUUU	24	chr7	12915072	12915168	[+]	5p	mir-181	+	124	78	62
bta-mir-181d	AACAUUCAUUGUUGUCGGUGGGU	23	chr7	12915238	12915350	[+]	5p	mir-181	+	1358	711	454
bta-mir-182	UUUGGCAAUGGUAGAACUCACACU	24	chr4	94406700	94406810	[-]	5p	mir-182	+	0	1	0
bta-mir-183	UAUGGCACUGGUAGAAUUCACUG	23	chr4	94411431	94411500	[-]	5p	mir-183	-	0	0	0
bta-mir-1835	UGCACCCUGAGAGCUGGGGCUG	22	chr5	76049715	76049777	[-]	5p		-	0	0	0
bta-mir-1839	AAGGUAGAUAGAACAGGUCUUGUU	24	chr14	1883846	1883917	[-]	5p	mir-1839	+	2197	2638	3045
bta-mir-184	UGGACGGAGAACUGAUAAGGGU	22	chr21	25913771	25913853	[+]	3p	mir-184	+	1445	284	298
bta-mir-1843	AAGCUUCGUGGUCUCUGUCUUGCC	24	chr4	93800641	93800709	[-]	5p		-	0	0	0
bta-mir-185	UGGAGAGAAAGGCAGUUCCUGA	22	chr17	74967066	74967144	[+]	5p	mir-185	+	9816	9480	10909
bta-mir-186	CAAAGAAUUCUCCUUUUGGGCU	22	chr3	74462295	74462380	[+]	5p	mir-186	+	490	276	318
bta-mir-187	UCGUGUCUUGUGUUGCAGCCGG	22	chr24	21530900	21531008	[+]	3p	mir-187	+	10	2	2
bta-mir-188	CAUCCCUUGCAUGGUGGAGGGU	22	chrX	92886827	92886912	[+]	5p	mir-188	+	11	11	11
bta-mir-18a	UAAGGUGCAUCUAGUGCAGAUA	22	chr12	66226697	66226767	[+]	5p	mir-17	+	76	17	12
bta-mir-18b	UAAGGUGCAUCUAGUGCAGUUA	22	chrX	17918368	17918442	[-]	5p	mir-17	-	0	0	0
bta-mir-190a	UGAUAUGUUUGAUAUAUUAGGU	22	chr10	47321061	47321145	[-]	5p	mir-190	-	1	0	1
bta-mir-190b	UGAUAUGUUUGAUAUUGGGUU	21	chr3	16374604	16374682	[+]	5p	mir-190	-	2	1	0
bta-mir-191	CAACGGAAUCCCAAAAGCAGCUG	23	chr22	51543470	51543560	[+]	5p	mir-191	+	8890	3942	4258
bta-mir-192	CUGACCUAUGAAUUGACAGCCAG	23	chr29	43731660	43731765	[+]	5p	mir-192	+	5633	2869	2545
bta-mir-193a	UGGGUCUUUGCGGGCGAGAUGA	22	chr19	18824221	18824301	[-]	5p	mir-193	+	612	301	534
bta-mir-193a-2	GGGACUUUGUAGGCCAGUU	19	chr14	2272017	2272069	[-]	3p	mir-193	+	708	304	268
bta-mir-193b	AACUGGCCCACAAAGUCCCGCUUU	24	chr25	13339483	13339565	[+]	3p	mir-193	+	1370	233	824
bta-mir-194-1	UGUAACAGCAACUCCAUGUGGA	22	chr16	24306024	24306120	[-]	5p	mir-194	+	66	37	28
bta-mir-194-2	UGUAACAGCAACUCCAUGUGGA	22	chr29	43731460	43731542	[+]	5p	mir-194	+	66	37	28
bta-mir-195	UAGCAGCACAGAAAUAUUGGCA	22	chr19	27441343	27441429	[-]	5p	mir-15	+	171	98	118
bta-mir-196a-1	UAGGUAGUUUCAUGUUGUUGGG	22	chr19	38496984	38497085	[+]	5p	mir-196	+	1719	478	537
bta-mir-196a-2	UAGGUAGUUUCAUGUUGUUGGG	22	chr5	26199801	26199885	[-]	5p	mir-196	+	1719	478	537
bta-mir-196b	UAGGUAGUUUCCUGUUGUUGGGA	23	chr4	69327760	69327844	[+]	5p	mir-196	+	259	56	160
bta-mir-197	UUCACCACCUUCUCCACCCAGC	22	chr3	33964964	33965044	[-]	3p	mir-197	+	61	15	37
bta-mir-199a-1	CCCAGUGUUCAGACUACCUGUU	22	chr16	40491602	40491705	[-]	5p	mir-199	+	160	148	119
bta-mir-199a-2	CCCAGUGUUCAGACUACCUGUU	22	chr7	16508926	16508996	[-]	5p	mir-199	+	160	148	119
bta-mir-199b	CCCAGUGUUUAGACUAUCUGUUC	23	chr11	98867657	98867756	[-]	5p	mir-199	+	102	72	69
bta-mir-199c	UACAGUAGUCUGCACAUUGG	20	chr19	26741713	26741788	[+]	3p		+	186	86	94
bta-mir-19a	UGUGCAAAUCUAUGCAAAACUGA	23	chr12	66226836	66226917	[+]	3p	mir-19	+	3	4	3
bta-mir-19b	UGUGCAAAUCCAUGCAAAACUGA	23	chr12	66227133	66227219	[+]	3p	mir-19	+	227	37	233
bta-mir-19b-2	UGUGCAAAUCCAUGCAAAACUGA	23	chrX	17918008	17918090	[-]	3p	mir-19	+	227	37	233
bta-mir-200a	UAACACUGUCUGGUAACGAUGUU	23	chr16	52521324	52521409	[-]	3p	mir-8	-	0	0	0
bta-mir-200b	UAAUACUGCCUGGUAAUGAUG	21	chr16	52521992	52522050	[-]	3p	mir-8	-	0	0	0
bta-mir-200c	UAAUACUGCCGGGUAAUGAUGGA	23	chr5	103859436	103859500	[-]	3p	mir-8	-	0	0	0
bta-mir-202	UUCCUAUGCAUAUACUUCUUU	21	chr26	25988240	25988338	[+]	5p	mir-202	+	13	6	6
bta-mir-204	UUCCCUUUGUCAUCCUAUGCCU	22	chr8	47259539	47259634	[-]	5p	mir-204	+	52	7	28
bta-mir-205	UCCUUCAUUCCACCGGAGUCUG	22	chr16	75799966	75800034	[-]	5p	mir-205	+	0	0	1
bta-mir-206	UGGAAUGUAAGGAAGUGUGUGG	22	chr23	24308042	24308127	[+]	3p	mir-1	+	493002	974847	1890636
bta-mir-208a	AUAAGACGAGCAAAAAGCUUGU	22	chr10	21369597	21369667	[+]	3p	mir-208	-	0	0	0
bta-mir-208b	AUAAGACGAACAAAAGGUUUGU	22	chr10	21340622	21340698	[+]	3p	mir-208	-	2	0	1
bta-mir-20a	UAAAGUGCUUAUAGUGCAGGUAG	23	chr12	66227005	66227075	[+]	5p	mir-17	+	291	69	74
bta-mir-20b	CAAAGUGCUCACAGUGCAGGUA	22	chrX	17918133	17918201	[-]	5p	mir-17	-	1	0	0
bta-mir-21	UAGCUUAUCAGACUGAUGUUGACU	24	chr19	11033072	11033143	[+]	5p	mir-21	+	149587	92391	82370
bta-mir-210	ACUGUGCGUGUGACAGCGGCUGA	23	chr29	51025433	51025530	[+]	3p	mir-210	+	157	51	190
bta-mir-211	UUCCCUUUGUCAUCCUUUGCC	21	chr21	28046409	28046518	[-]	5p	mir-204	-	0	0	0
bta-mir-212	ACCUUGGCUCUAGACUGCUUACU	23	chr19	23651570	23651680	[-]	5p	mir-132	+	7	1	5
bta-mir-214	ACAGCAGGCACAGACAGGCAGU	22	chr16	40485807	40485916	[-]	3p	mir-214	+	997	512	489
bta-mir-215	AUGACCUAUGAAUUGACAGACA	22	chr16	24305737	24305815	[-]	5p	mir-192	+	74	11	6
bta-mir-216a	UAAUCUCAGCUGGCAACUGUGA	22	chr11	38494726	38494834	[-]	5p	mir-216	-	0	0	0
bta-mir-216b	AAAUCUCUGCAGGCAAAUGUGA	22	chr11	38511118	38511199	[-]	5p	mir-216	+	0	1	0
bta-mir-217	UACUGCAUCAGGAACUGAUUGGAU	24	chr11	38482488	38482597	[-]	5p	mir-217	+	0	2	1
bta-mir-218-1	UUGUGCUUGAUCUAACCAUGUG	22	chr6	41545029	41545138	[+]	5p	mir-218	-	2	0	0
bta-mir-218-2	UUGUGCUUGAUCUAACCAUGUG	22	chr20	444319	444380	[-]	5p	mir-218	-	2	0	0
bta-mir-219	UGAUUGUCCAAACGCAAUUCUU	22	chr11	98997150	98997245	[-]	5p	mir-219	+	0	1	0
bta-mir-219-2	AGAGUUGAGUCUGGACGUCCCG	22	chr23	7335350	7335412	[-]	3p	mir-219	+	0	1	0
bta-mir-219-5p	AGATGTCCAGCCACAATTCT	20	chr11	102364471	102364553	[+]	5p	mir-219	+	55	18	0
bta-mir-219-3p	AAGAATTGCGTTTGGACAATCA	22	chr11	102364471	102364553	[+]	3p	mir-219	+	0	18	0
bta-mir-22	AGUUCUUCAGUGGCAAGCUUUA	22	chr19	23382435	23382519	[-]	5p	mir-22	+	316	153	166
bta-mir-221	AGCUACAUUGUCUGCUGGGUUU	22	chrX	103538835	103538944	[+]	3p	mir-221	+	74232	47691	27633
bta-mir-222	AGCUACAUCUGGCUACUGGGU	21	chrX	103538141	103538250	[+]	3p	mir-221	+	14068	14771	4843
bta-mir-223	UGUCAGUUUGUCAAAUACCCCA	22	chrX	99936305	99936412	[-]	3p	mir-223	-	2	0	0
bta-mir-224	CAAGUCACUAGUGGUUCCGUUUA	23	chrX	34664590	34664670	[-]	5p	mir-224	+	235	176	126
bta-mir-2284a	AAAAGUUCGUUGGGGUUUUU	20	chr21	61304011	61304084	[+]	5p	mir-2284	-	0	0	0
bta-mir-2284aa-1	AAAAAAGUUUGUUUGGGUUUU	21	chr11	89357282	89357369	[-]	5p	mir-2284	+	17	3	9
bta-mir-2284aa-2	AAAAAAGUUUGUUUGGGUUUU	21	chr19	57410252	57410330	[+]	5p	mir-2284	+	17	3	9
bta-mir-2284aa-3	AAAAAAGUUUGUUUGGGUUUU	21	chr19	29030430	29030509	[-]	5p	mir-2284	+	17	3	9
bta-mir-2284aa-4	AAAAAAGUUUGUUUGGGUUUU	21	chr9	81192448	81192528	[+]	5p	mir-2284	+	17	3	9
bta-mir-2284ab	UAAAAGUUUGGTTGGGUUUUU	21	chr6	106043580	106043658	[+]	5p	mir-2284	+	134	82	52
bta-mir-2284ac	AAAUGUUCGCUUGGCUUUUUCC	22	chr27	18517051	18517107	[+]	5p	mir-2284	-
bta-mir-2284b	AAAAGUUCGUUUGGUUUUUUC	21	chr4	47367036	47367106	[-]	5p	mir-2284	-	0	0	0
bta-mir-2284c	AAAAAGUUCGUUUUGGUUUU	20	chr23	35647120	35647199	[+]	5p	mir-2284	+	5	2	1
bta-mir-2284d	AAAAAGUUCGUUAGGGUUUUUC	22	chr15	43545903	43545980	[-]	5p	mir-2284	+	31	6	10
bta-mir-2284e	AAGUUCGUUCGGAUUUUUCC	20	chrX	61016867	61016930	[-]	5p	mir-2284	-	0	0	0
bta-mir-2284f	AAAGUUCGUUCGGAUUUUUC	20	chr21	57742113	57742174	[+]	5p	mir-2284	-	0	0	0
bta-mir-2284g	AAAAGUUCGUUCGGCUUUUU	20	chr17	12916978	12917048	[+]	5p	mir-2284	-	0	0	0
bta-mir-2284h	CCCAAAAGUUCGUUCGGGUUU	21	chr5	118347309	118347375	[+]	5p	mir-2284	+	2	1	2
bta-mir-2284i	GAGAAGUUCGUUCUGGUGUUU	21	chr1	3580210	3580286	[+]	5p	mir-2284	-	0	0	0
bta-mir-2284j	GAAAAGUUCGUUCAGGUUUU	20	chr15	32050808	32050882	[-]	5p	mir-2284	-	0	0	0
bta-mir-2284k	GAAAAGUUCGGUCGGGUUUUU	21	chr21	70096497	70096570	[-]	5p	mir-2284	+	9	1	1
bta-mir-2284l	AAAAGUUGGUUCGGGUUUUU	20	chr14	39024820	39024892	[+]	5p	mir-2284	-	0	0	0
bta-mir-2284m	GAAAAGUUUGUUCGGGUUUU	20	chr2	118290679	118290745	[-]	5p	mir-2284	+	1	0	0
bta-mir-2284n	AAAAAGUUUAUUCGGGUUUUU	21	chr16	78343038	78343107	[-]	5p	mir-2284	+	1	0	1
bta-mir-2284o	AAAGUUCGUUCGGGGUUUUC	20	chr9	25474384	25474444	[+]	5p	mir-2284	-	0	0	0
bta-mir-2284p	UGAAAGUUUGUUCGGGAUUUU	21	chr19	63467706	63467782	[+]	5p	mir-2284	+	7	2	0
bta-mir-2284q	GGCCAAAAAGUUCGUUCGGA	20	chr27	34944421	34944485	[-]	5p	mir-2284	-	0	0	0
bta-mir-2284r	UUGGCCCAAAAGUUCGUUCGGAU	23	chr5	101542231	101542293	[-]	5p	mir-2284	-	0	0	0
bta-mir-2284s	UGGCCCAAAAGUUUGUUCGGAU	22	chr12	53250955	53251022	[+]	5p	mir-2284	-	0	0	0
bta-mir-2284t	GAAACAUUCACUCGGGUUUUU	21	chr15	39162245	39162317	[-]	5p	mir-2284	-
bta-mir-2284u	AAAAGUUCGUUCGGUUUUUCU	21	chr2	130903852	130903927	[+]	3p	mir-2284	-	0	0	0
bta-mir-2284v	AAAAAGUUCGUUUGGGGUUU	20	chr25	23629798	23629857	[-]	3p	mir-2284	+	6	0	0
bta-mir-2284w	AAGAGUUUGUUCGGGUUUCUC	21	chrX	2676173	2676268	[+]	5p	mir-2284	+	28	11	7
bta-mir-2284x	UGAAAAGUUCGUUCGGGUUUU	21	chr1	3607747	3607842	[-]	5p	mir-2284	+	34204	16552	17375
bta-mir-2284y-1	AAAAGUUCGUUCGGGUUUUUC	21	chr11	73158267	73158390	[+]	5p	mir-2284	+	2203	720	787
bta-mir-2284y-2	AAAAGUUCGUUCGGGUUUUUC	21	chr13	73061014	73061091	[-]	5p	mir-2284	+	2203	720	787
bta-mir-2284y-3	AAAAGUUCGUUCGGGUUUUUC	21	chr1	83105400	83105475	[-]	5p	mir-2284	+	2203	720	787
bta-mir-2284y-4	AAAAGUUCGUUCGGGUUUUUC	21	chr24	33897667	33897743	[-]	5p	mir-2284	+	2203	720	787
bta-mir-2284y-5	AAAAGUUCGUUCGGGUUUUUC	21	chr2	111136402	111136490	[+]	5p	mir-2284	+	2203	720	787
bta-mir-2284y-6	AAAAGUUCGUUCGGGUUUUUC	21	chr5	555325	555398	[+]	5p	mir-2284	+	2203	720	787
bta-mir-2284y-7	AAAAGUUCGUUCGGGUUUUUC	21	chr7	60546374	60546450	[+]	5p	mir-2284	+	2203	720	787
bta-mir-2284z-1	AAAAAAGUUUGUUUGGGUUUUU	22	chr10	9091982	9092060	[-]	5p	mir-2284	+	158	66	52
bta-mir-2284z-2	AAAAAAGUUUGUUUGGGUUUUU	22	chr11	21374968	21375044	[-]	5p	mir-2284	+	158	66	52
bta-mir-2284z-3	AAAAAAGUUUGUUUGGGUUUUU	22	chr15	54235817	54235891	[-]	5p	mir-2284	+	158	66	52
bta-mir-2284z-4	AAAAAAGUUUGUUUGGGUUUUU	22	chr3	18716627	18716706	[+]	5p	mir-2284	+	158	66	52
bta-mir-2284z-5	AAAAAAGUUUGUUUGGGUUUUU	22	chr5	43233811	43233890	[+]	5p	mir-2284	+	158	66	52
bta-mir-2284z-6	AAAAAAGUUUGUUUGGGUUUUU	22	chr5	91263057	91263136	[-]	5p	mir-2284	+	158	66	52
bta-mir-2284z-7	AAAAAAGUUUGUUUGGGUUUUU	22	chr7	96924889	96924965	[-]	5p	mir-2284	+	158	66	52
bta-mir-2285a	AAAAACUGAAUGAAAUUCUUGG	22	chr1	148908099	148908170	[-]	3p	mir-2284	-	0	0	0
bta-mir-2285aa	AAAACUGGAACGAACUUUUGGGC	23	chr2	5205393	5205454	[+]	3p	mir-2284	-	0	0	0
bta-mir-2285ab	AAAACCUGAAUGAACUUCUUGG	22	chr12	51127956	51128014	[+]	3p	mir-2284	-	0	0	0
bta-mir-2285ac	AAAACCUGAAGAGACUUUUUGG	22	chr11	4523088	4523147	[-]	3p	mir-2284	-	0	0	0
bta-mir-2285ad	AAAACCCAAAUGAACUUUUUGG	22	chr23	32381660	32381717	[+]	3p	mir-2284	-	0	0	0
bta-mir-2285ae	AGAAAGUUCAUUUAGGUUUUUC	22	chr8	73610957	73611017	[+]	5p	mir-2284	-	0	0	0
bta-mir-2285af-1	GCCAAAAAGCUUGUUCAGGUU	21	chr11	77464156	77464243	[+]	5p	mir-2284	-	0	0	0
bta-mir-2285af-2	GCCAAAAAGCUUGUUCAGGUU	21	chr17	46313731	46313819	[+]	5p	mir-2284	-	0	0	0
bta-mir-2285b-1	AAAAUCUGAGUGAACUUUUUGG	22	chr15	39596107	39596178	[-]	3p	mir-2284	+	10	3	1
bta-mir-2285b-2	AAAAUCUGAGUGAACUUUUUGG	22	chr3	52524771	52524851	[-]	3p	mir-2284	+	10	3	1
bta-mir-2285c	AAACCUGAACAAACUUUUUGGC	22	chr26	47184667	47184731	[-]	3p	mir-2284	+	1	0	0
bta-mir-2285d	AAACCUGAACGAAAUUUUUGGC	22	chr13	22899923	22899992	[-]	3p	mir-2284	-	0	0	0
bta-mir-2285e-1	AAACCUGAACGAACUUUUUGGC	22	chr1	158102076	158102139	[+]	3p	mir-2284	+	280	83	74
bta-mir-2285e-2	AAACCUGAACGAACUUUUUGGC	22	chr9	89564117	89564189	[+]	3p	mir-2284	+	280	83	74
bta-mir-2285f-1	AAAACCUGAAUGAACUUUUUGG	22	chr5	49530783	49530852	[+]	3p	mir-2284	+	24	4	1
bta-mir-2285f-2	AAAACCUGAAUGAACUUUUUGG	22	chr20	21839467	21839555	[+]	3p	mir-2284	+	24	4	1
bta-mir-2285g-1	AAACCUGAACAAGCUUUUUGG	21	chr18	25103670	25103730	[+]	3p	mir-2284	+	164	47	29
bta-mir-2285g-2	AAACCUGAACAAGCUUUUUGG	21	chr10	30500492	30500569	[+]	3p	mir-2284	+	164	47	29
bta-mir-2285g-3	AAACCUGAACAAGCUUUUUGG	21	chrX	9001333	9001427	[-]	3p	mir-2284	+	164	47	29
bta-mir-2285h	GAAAACCGAAACGAACUUUAUG	22	chr12	15678829	15678917	[+]	3p	mir-2284	+	1	1	1
bta-mir-2285i	AAAACCGGAACGAACUUUUUGG	22	chr8	46941385	46941462	[+]	3p	mir-2284	-	0	0	0
bta-mir-2285j-1	AAAAACCAGAACGAACUUUUUG	22	chr17	1350295	1350363	[+]	3p	mir-2284	+	2	3	2
bta-mir-2285j-2	AAAAACCAGAACGAACUUUUUG	22	chr23	3208831	3208915	[-]	3p	mir-2284	+	2	3	2
bta-mir-2285k-1	AAAACCGGAAUGAACUUUUUG	21	chr29	10834181	10834250	[+]	3p	mir-2284	+	0	1	0
bta-mir-2285k-2	AAAACCGGAAUGAACUUUUUG	21	chr13	23904418	23904498	[-]	3p	mir-2284	+	0	1	0
bta-mir-2285k-3	AAAACCGGAAUGAACUUUUUG	21	chr1	80871201	80871281	[-]	3p	mir-2284	+	0	1	0
bta-mir-2285k-4	AAAACCGGAAUGAACUUUUUG	21	chr26	29429648	29429720	[+]	3p	mir-2284	+	0	1	0
bta-mir-2285k-5	AAAACCGGAAUGAACUUUUUG	21	chr3	53564233	53564313	[-]	3p	mir-2284	+	0	1	0
bta-mir-2285l	AAAACCCGCAUGAACUUUUUGGC	23	chr2	103938884	103938965	[-]	3p	mir-2284	+	2	0	0
bta-mir-2285m-1	AAAACGCAAAUGAACUUUUUGG	22	chr13	1393944	1394026	[-]	3p	mir-2284	+	2	1	0
bta-mir-2285m-2	AAAACGCAAAUGAACUUUUUGG	22	chr13	47087660	47087740	[-]	3p	mir-2284	+	2	1	0
bta-mir-2285m-3	AAAACGCAAAUGAACUUUUUGG	22	chr24	23897857	23897939	[-]	3p	mir-2284	+	2	1	0
bta-mir-2285m-4	AAAACGCAAAUGAACUUUUUGG	22	chr5	111012078	111012159	[+]	3p	mir-2284	+	2	1	0
bta-mir-2285m-5	AAAACGCAAAUGAACUUUUUGG	22	chr8	13102606	13102686	[+]	3p	mir-2284	+	2	1	0
bta-mir-2285n-1	AAAAACCCGAAUGAACUUUUGG	22	chr12	80287474	80287555	[-]	3p	mir-2284	-	0	0	0
bta-mir-2285n-2	AAAAACCCGAAUGAACUUUUGG	22	chr13	8642568	8642648	[+]	3p	mir-2284	-	0	0	0
bta-mir-2285n-3	AAAAACCCGAAUGAACUUUUGG	22	chr18	25148117	25148192	[+]	3p	mir-2284	-	0	0	0
bta-mir-2285n-4	AAAAACCCGAAUGAACUUUUGG	22	chr18	26729655	26729740	[-]	3p	mir-2284	-	0	0	0
bta-mir-2285n-5	AAAAACCCGAAUGAACUUUUGG	22	chr8	102208750	102208830	[-]	3p	mir-2284	-	0	0	0
bta-mir-2285n-6	AAAAACCCGAAUGAACUUUUGG	22	chr14	83413773	83413852	[+]	3p	mir-2284	-	0	0	0
bta-mir-2285n-7	AAAAACCCGAAUGAACUUUUGG	22	chrX	130147082	130147161	[+]	3p	mir-2284	-	0	0	0
bta-mir-2285o-1	AAACCCGAACGAACUUUUGG	20	chr12	16533020	16533101	[-]	3p	mir-2284	+	6	9	7
bta-mir-2285o-2	AAACCCGAACGAACUUUUGG	20	chr12	32285419	32285500	[-]	3p	mir-2284	+	6	9	7
bta-mir-2285o-3	AAACCCGAACGAACUUUUGG	20	chr24	33897665	33897745	[+]	3p	mir-2284	+	6	9	7
bta-mir-2285o-4	AAACCCGAACGAACUUUUGG	20	chr24	41395912	41395989	[+]	3p	mir-2284	+	6	9	7
bta-mir-2285o-5	AAACCCGAACGAACUUUUGG	20	chr5	118347305	118347380	[-]	3p	mir-2284	+	6	9	7
bta-mir-2285p	AAAAACUUGAGUGAACUUUUGG	22	chr13	36660304	36660384	[+]	3p	mir-2284	-	0	0	0
bta-mir-2285q	AAGGACCUGAAUGAACUUUCUGG	23	chr20	13408711	13408793	[-]	3p	mir-2284	+	3	0	3
bta-mir-2285r	AGAAACCUGGAUGAACUUUUUGG	23	chr29	29085613	29085694	[+]	3p	mir-2284	+	1	1	1
bta-mir-2285s	AAGACCCAAGUGAACUCUUUGG	22	unknow				3p	mir-2284	-	0	0	0
bta-mir-2285t	AGAAUCUGGAUGAACUUUUUGG	22	chr3	7929177	7929259	[-]	3p	mir-2284	+	0	1	0
bta-mir-2285u	GAAAAACCCGAACGAACUUU	20	chr13	73061005	73061105	[+]	3p	mir-2284	+	10	3	1
bta-mir-2285v	AGAACCGGAACGAACUUUUUG	21	chr10	9079852	9079932	[-]	3p	mir-2284	+	10	2	3
bta-mir-2285w	ACCAAAAGUUCAUUCAGAUUU	21	chr2	29141453	29141535	[+]	5p	mir-2284	-	0	0	0
bta-mir-2285x	GAAAAAUCUGAAUGAACUUUUGG	23	chr16	61026458	61026543	[+]	3p	mir-2284	-	0	0	0
bta-mir-2285y	AAAACCCAAACAAACUUUUUU	21	chr5	91263055	91263139	[+]	3p	mir-2284	-	0	0	0
bta-mir-2285z	CCAGAAAGUUCAUUCAGGUCCU	22	chr20	13408703	13408798	[+]	5p	mir-2284	-	0	0	0
bta-mir-2286	GAAGCAGGGCGGAACGAUGUGU	22	chr1	52194906	52194979	[-]	3p		+	1	0	0
bta-mir-2287	CUGGGACUGGUGGCAGCACUU	21	chr1	73566953	73567026	[-]	3p		-	0	0	0
bta-mir-2288	AGGUAGUAGGUGUGUGGUUU	20	chr1	139318007	139318083	[-]	3p		-	0	0	0
bta-mir-2289	UCGUGUUCGAGCUCGCGUCC	20	chr1	148056941	148057014	[-]	3p		+	5	1	1
bta-mir-2290	GCCUCUGGUGGUCGGUUUGU	20	chr10	12690727	12690806	[-]	3p	mir-2290	+	5	3	5
bta-mir-2291	GCUGAUAGUGAGCGACUGGGGCAG	24	chr10	65462367	65462440	[-]	3p		-	0	0	0
bta-mir-2292	GAGUCUGAGAUUGAGGAAGGCA	22	chr10	67304417	67304486	[+]	3p		-	0	0	0
bta-mir-2293	UGAUUUUGUUGUUUUGUAUU	20	chr10	97457612	97457683	[-]	5p		-	0	0	0
bta-mir-2294	GAGGCUGUAGAGGGCAUCUGCU	22	chr11	11316131	11316193	[+]	5p		-	0	0	0
bta-mir-2295	UCGGGGUGGGAGGAAGGUUCU	21	chr11	10862186	10862252	[-]	3p		+	2	1	0
bta-mir-2296	UGGACAACUGAGGUUCCUGCU	21	chr11	37182359	37182428	[-]	3p		+	0	1	0
bta-mir-2297	CACUCUUUUUUCUUAUUCCU	20	chr11	37219621	37219693	[-]	5p		-	0	0	0
bta-mir-2298	GACUGAUGUUGUUGUUUGCA	20	chr11	88328996	88329064	[+]	3p		-	0	0	0
bta-mir-2299	ACUGGAUUCAUUUCUCUGAAA	21	chr12	29660160	29660238	[-]	5p		-	0	0	0
bta-mir-2300a	UCCUCAGCUAGUUUUGUCUCCC	22	chr12	31820735	31820812	[-]	5p	mir-2300	-	0	0	0
bta-mir-2300b	GGGAGACAAAACUAGCUGAGGA	22	chr12	31820737	31820810	[+]	3p	mir-2300	+	15	7	1
bta-mir-2301	GUGGUUUUGGUUUCCCUCUU	20	chr12	86809627	86809687	[+]	3p		-	0	0	0
bta-mir-2302	GGAGCGGGUGCAGGACCCCGG	21	chr12	90660500	90660575	[-]	3p		-	0	0	0
bta-mir-2303	UCUGAAUGAUGUCGACUGAUG	21	chr12	91046173	91046251	[+]	5p		+	5	1	0
bta-mir-2304	GGUUGUGUGGUUGUGUGUGU	20	chr13	28799305	28799378	[-]	3p		-	0	0	0
bta-mir-2305	CGGGGGUGGCGGGGAGGGGG	20	chr13	39836873	39836938	[+]	5p		-	0	0	0
bta-mir-2306	CAGGCCUGCCCAUCUAGGACAC	22	chr13	55374500	55374578	[+]	3p		-	0	0	0
bta-mir-2307	AGUGAUGAUGAACCCUCUGAGC	22	chr13	59489950	59490018	[+]	3p		-	0	0	0
bta-mir-2308	UUGGGCUUGCAGCAGAGAGUAA	22	chr14	1566933	1567001	[+]	3p		+	0	1	3
bta-mir-2309	UGUGAGGGUGGUGGACGGCAGGG	23	chr14	2071851	2071925	[+]	5p		+	1	0	0
bta-mir-2310	GUUUUGUUUGGGUUUGUUUCU	21	chr14	14953690	14953753	[+]	5p		+	23	3	0
bta-mir-2311	UACUGAAACUGUGCUCGUGGUGU	23	chr14	78968458	78968512	[-]	5p		+	5	3	4
bta-mir-2312	AAAACCUGAACGAACUUUUC	20	chr15	32050809	32050881	[+]	3p	mir-2284	-	0	0	0
bta-mir-2313	AGUGCAGCUGAGGACCAAGGCA	22	chr15	34628901	34628974	[+]	5p		+	0	1	1
bta-mir-2314	UGCCCAUGAUGACUGCUGACC	21	chr15	40356861	40356921	[-]	5p		+	14	2	0
bta-mir-2315	AGCAGAAUUUUUGGAUACUGG	21	chr15	42754574	42754653	[+]	3p		-	0	0	0
bta-mir-2316	ACUCCGGCCUGGACUGCGGCGGG	23	chr15	47272310	47272384	[+]	5p		+	27	5	6
bta-mir-2317	CUCUGUGAUGACAAUACCUGAUA	23	chr15	52321937	52322008	[-]	5p	mir-2318	-	0	0	0
bta-mir-2318	GUGUAUGAUGAAUUAUCUGACC	22	chr15	78356654	78356732	[+]	5p	mir-2318	+	0	1	1
bta-mir-2319a	CUACUCUGUAUUAGGCACUUAG	22	chr15	77643815	77643889	[-]	3p	mir-2319	-	0	0	0
bta-mir-2319b	UACUCUGUAUUAGGCACUUAG	21	chr15	77643817	77643887	[+]	3p	mir-2319	-	0	0	0
bta-mir-2320	UGGCACAGGGUCCAGCUGUCGGC	23	chr16	50502447	50502521	[+]	5p	mir-2320	+	7	5	10
bta-mir-2321	UGUCGGUUGGUUUUUGUUUG	20	chr17	42970698	42970763	[+]	5p		-	0	0	0
bta-mir-2322	AAGAAAGCGAAGUCCAUCCUCAU	23	chr17	53770213	53770282	[+]	5p		-	0	0	0
bta-mir-2323	UGACCUGAUCAUGCUUACUGAGC	23	chr17	73635821	73635896	[-]	5p		-	0	0	0
bta-mir-2324	UGGGGUUGGGGCAGUGUGGCUGU	23	chr18	1620738	1620808	[-]	3p		+	0	1	0
bta-mir-2325a	GUUUUGUUUGGGUUUUUUUC	20	chr18	11939464	11939538	[-]	3p		-	0	0	0
bta-mir-2325b	AGGUUGUUUGGUUUUGUGUU	20	chr23	39884004	39884069	[+]	3p		-	0	0	0
bta-mir-2325c	GGUUGUUUUUUUUCUUUUUC	20	chr25	26681103	26681168	[-]	3p		-	0	0	0
bta-mir-2326	CCCCCCUUCCUCUGGAAAAA	20	chr18	11975836	11975909	[-]	3p		-	0	0	0
bta-mir-2327	AGGGGGCGAGACUCAAGCACUGGC	24	chr18	14003563	14003632	[+]	3p		+	1	0	0
bta-mir-2328	GCCCCCUCCCUUGGUCGCCGG	21	chr18	39351757	39351834	[+]	5p		+	1	0	0
bta-mir-2329-1	UCUGUGAUGUGAGCUGAUAAGU	22	chr18	48594020	48594085	[-]	3p	mir-2329	+	0	1	0
bta-mir-2329-2	ACUUAUCAGCUCACAUCACAGA	22	chr18	48594020	48594085	[+]	5p	mir-2329	-	0	0	0
bta-mir-2330	UGGGCUUGGGCAGUGAGGACUGG	23	chr18	56285098	56285175	[-]	5p		+	0	1	3
bta-mir-2331	GGCUUCCGUGCCUGCAGAUGUCU	23	chr19	15308148	15308218	[+]	5p	mir-2331	+	7	15	11
bta-mir-2332	CGGUUUAAGGUCUUGGAGACAAAG	24	chr19	18581961	18582029	[+]	3p	mir-2332	+	0	0	1
bta-mir-2333	GCAAUGCAGACUCCAGGGCCC	21	chr19	18813556	18813618	[-]	5p		-	0	0	0
bta-mir-2334	ACAGCAGCCUGUGUUCUCACCU	22	chr19	21433032	21433103	[-]	3p		-	0	0	0
bta-mir-2335	AGAUAAUGAUGACUAACUGAAU	22	chr19	22637611	22637679	[+]	5p	mir-2335	+	3	0	0
bta-mir-2336	CUAACCGUAACUUUGAAGUGCU	22	chr19	22824635	22824710	[+]	3p		+	0	1	0
bta-mir-2337	GUGGUUUCUUAUUCCUUUUU	20	chr19	23673009	23673088	[+]	5p		-	0	0	0
bta-mir-2338	AGGCUGAGGACAGGGGCUGACGU	23	chr19	27298367	27298439	[+]	5p		+	1	1	0
bta-mir-2339	UCACUGGACCUAGCAGAGCU	20	chr19	31973541	31973612	[-]	3p		+	12	3	3
bta-mir-2340	GGACUUCCCUGGUGGUCUUGUG	22	chr19	38899671	38899746	[+]	3p		-	0	0	0
bta-mir-2341	CAGUAGGUAGAAAGAAGGCUGA	22	chr19	40088375	40088433	[+]	5p		+	1	0	0
bta-mir-2342	CUCUGCGGAAGUUGGCGCUUU	21	chr19	40516423	40516496	[+]	3p		+	1	0	1
bta-mir-2343	AAGGGGAGACGGUGGAACUUAU	22	chr19	45204924	45204997	[-]	5p		-	0	0	0
bta-mir-2344	GCACGAUGAUGGCGGAUCUGAGUU	24	chr19	50423906	50423966	[-]	3p		+	1160	432	118
bta-mir-2345	GUUGUGUGUUUUCUUAUUUC	20	chr19	50853965	50854027	[-]	3p		-	0	0	0
bta-mir-2345	GUUGUGUGUUUUCUUAUUUC	20	chr19	50889625	50889687	[-]	3p		-	0	0	0
bta-mir-2345	GUUGUGUGUUUUCUUAUUUC	20	chr19	50931428	50931490	[-]			-	0	0	0
bta-mir-2345	GUUGUGUGUUUUCUUAUUUC	20	chr19	50968696	50968758	[+]			-	0	0	0
bta-mir-2346	ACUGAUGUGAAGGUGGUUUGGC	22	chr19	51516011	51516089	[+]	5p		+	37	4	14
bta-mir-2347	UGCAGAGGAACAAGGCUGAAC	21	chr19	51593973	51594031	[+]	5p		+	0	0	1
bta-mir-2348	UUCGGGUGGUGUGGAGCGGCC	21	chr19	54657733	54657811	[+]	5p		-	0	0	0
bta-mir-2349	UGGCACUUCUGGUCUCAGACUCA	23	chr19	54221185	54221249	[-]	3p		+	0	0	1
bta-mir-2350	CAGCUCCUGUUUCUCUCCUCAG	22	chr2	5398827	5398902	[+]	5p		-	0	0	0
bta-mir-2351	AUAGUUAUUGUAUUGUGUUU	20	chr2	9700674	9700749	[-]	5p		-	0	0	0
bta-mir-2352	AAACUGAAAGAACAGGAUUGCUG	23	chr2	24194740	24194815	[-]	5p		-	0	0	0
bta-mir-2353	UAGCCUGCAGUACAGAGGACUGG	23	chr2	27629813	27629887	[-]	3p		+	6	0	0
bta-mir-2354	UAGUAGGUUGUGUUGUUUAGU	21	chr2	47459010	47459084	[+]	5p		-	0	0	0
bta-mir-2355	CCCAGAUACAAUGGACAAUAUGC	23	chr2	95834550	95834629	[-]	5p	mir-2355	-	0	0	0
bta-mir-2356	UCUUGUGAUGAGGGAGUCUGAGG	23	chr2	106733739	106733811	[-]	5p		-	0	0	0
bta-mir-2357	UUGGUCUGGCACAGAGCAUGUGAG	24	chr2	121518939	121519017	[-]	5p		-	0	0	0
bta-mir-2358	CCAAAUAGUUGGGAUCGUGGA	21	chr2	135810541	135810604	[+]	3p		-	0	0	0
bta-mir-2359	GAUUGUGUUGUUUUCUUUUU	20	chr20	23219660	23219738	[+]	5p		-	0	0	0
bta-mir-2360	CGGGCAGGAGGCUGGAGGCGUU	22	chr20	37066115	37066184	[-]	3p		+	4	0	0
bta-mir-2361	GUUGUGUUGUUUUUUUUUGU	20	chr20	53415663	53415738	[+]	5p		-	0	0	0
bta-mir-2362	CACUGUGAUGGAGCGUUCUGACC	23	chr21	5654805	5654871	[-]	3p		-	0	0	0
bta-mir-2363-1	UCAACUUGGUCAAGGAAUAUUU	22	chr21	21157504	21157577	[+]	3p	mir-2363	-	0	0	0
bta-mir-2363-2	UCAACUUGGUCAAGGAAUAUUU	22	chr21	21157505	21157576	[-]	3p	mir-2363	-	0	0	0
bta-mir-2364	UCUCUGUGGAUGGAUGUGGGCAG	23	chr21	22859905	22859978	[+]	5p		+	0	0	2
bta-mir-2365	AGUUUUUGCUGUUUCUUAUC	20	chr21	50310196	50310274	[+]	3p		-	0	0	0
bta-mir-2366	UGGGUCACAGAAGAGGGUCUGG	22	chr21	55818275	55818343	[+]	3p	mir-2366	+	10	4	4
bta-mir-2367	ACCCUGUAACUCAGCCAUCAGAG	23	chr22	11405905	11405983	[+]	5p		+	2	1	2
bta-mir-2368	AGAGGGUGGCCUGGUAUCUG	20	chr22	15881963	15882043	[+]	5p		-	0	0	0
bta-mir-2369	GUAGGUUGUGGGUUUUUGUUU	21	chr22	40172533	40172602	[-]	3p		-	0	0	0
bta-mir-2370	UGGGAAAAUGAAAGUUGGUUAU	22	chr22	43741296	43741374	[-]	5p		+	3	1	0
bta-mir-2371	UAUAGUUUUGUGUGGUUUUU	20	chr22	45084533	45084604	[+]	3p		-	0	0	0
bta-mir-2372	GAAUGAUGAAAGGAUUGGGUCA	22	chr22	56699826	56699902	[+]	3p		+	1	0	0
bta-mir-2373	CUUCCCCGGUCAGGGCUCGGC	21	chr22	57489761	57489838	[+]	5p		-	0	0	0
bta-mir-2374	UUGGGGCUGGGGAGAGGCGGG	21	chr22	59818212	59818288	[+]	3p		-	0	0	0
bta-mir-2375	CCCAGUGAUGGAGAGGUCUGAUC	23	chr23	3198183	3198256	[+]	3p		-	0	0	0
bta-mir-2376	CCUCUGAGAUCUUGCUAGGCGCU	23	chr23	7424173	7424240	[-]	3p		+	3	4	3
bta-mir-2377	ACUGCACAGACCUAGGCUCU	20	chr23	13082433	13082501	[-]	3p		+	0	1	0
bta-mir-2378	UGUGGGUUGUCUGAGCAAGGG	21	chr23	28202778	28202855	[-]	3p		+	0	1	1
bta-mir-2379	AGGCUGCUGGAGAAGAUAUUUU	22	chr23	30788153	30788230	[-]	3p		+	4	1	2
bta-mir-2380	GUGACUGUACUUUAAAAGGUUA	22	chr24	31054809	31054880	[+]	3p		+	2	0	1
bta-mir-2381	CAGGCUGCUCUGUGCUUGGCU	21	chr24	49737880	49737949	[+]	3p		+	1	2	0
bta-mir-2382	AGGGGAGUGCCUGGGAAGCUGU	22	chr25	1744908	1744984	[-]	5p		-	0	0	0
bta-mir-2383	CUGAGUGAUGACUGCUGACC	20	chr25	2988663	2988738	[+]	3p		-	0	0	0
bta-mir-2384	AACUGUACUGGAAGGAUGGAUGG	23	chr25	18741225	18741297	[-]	5p	mir-2384	+	1	0	0
bta-mir-2385	CUGGGGCAAGUGGAGUACGUU	21	chr25	26692647	26692721	[-]	5p		+	0	2	0
bta-mir-2386	UGUUUGGUUUUUCGUUUUCC	20	chr25	29500311	29500385	[+]	5p		-	0	0	0
bta-mir-2387	UGGAAGGCCUGGCUUUGCAGCG	22	chr25	33439513	33439590	[-]	5p		+	51	30	38
bta-mir-2388	AGCUCCCGUCUCCUCUGUGCUGA	23	chr25	35300128	35300206	[-]	5p		+	1	0	0
bta-mir-2389	GAGGGGACUCGGGAGUCGGAG	21	chr25	42282747	42282828	[+]	5p		+	0	3	0
bta-mir-2390	GUUGUGUGUUUUUGUUUUCC	20	chr25	40643969	40644040	[+]	5p		-	0	0	0
bta-mir-2392	AUGGAUGGGGGUGAGGGGUGCA	22	chr26	23608961	23609031	[+]	3p		+	0	0	1
bta-mir-2393	UAGAUUUUUUGUUUUCUUUU	20	chr26	25360584	25360637	[+]	3p		-	0	0	0
bta-mir-2394	UUCUCCCCUCAAUCUCAGGACU	22	chr26	31325373	31325440	[-]	5p		-	0	0	0
bta-mir-2395	CUGUUGGCAGCUCUCUCAGAC	21	chr26	37419076	37419149	[-]	5p		-	0	0	0
bta-mir-2396	UCAUGCACUGGGGUCUUGAUGG	22	chr26	42482649	42482717	[+]	3p		+	2	6	7
bta-mir-2397	UGCGUUCUUACCACUGGCCUGUA	23	chr26	49743766	49743839	[+]	5p		-	0	0	0
bta-mir-2398	AUCUAGGGACGCGUCGGCAACU	22	chr27	18417503	18417581	[-]	5p		+	12	4	3
bta-mir-2399	CUUUCUGUAGCUGUUGGAACUA	22	chr27	25707598	25707675	[+]	5p		-	3	0	0
bta-mir-23a	AUCACAUUGCCAGGGAUUUCCA	22	chr7	12981970	12982042	[-]	3p	mir-23	+	24103	3820	10181
bta-mir-23b	GGGUUCCUGGCAUGCUGAUUU	21	chr8	83009615	83009674	[+]	5p	mir-23	+	1000	857	251
bta-mir-2400	CCAGCACAGGCAGCUCGGACUGA	23	chr27	33164739	33164812	[-]	3p		+	31	11	10
bta-mir-2401	AGAGCUUGUGUCUAGGGCUG	20	chr27	39897913	39897987	[+]	5p		+	0	1	0
bta-mir-2402	AUACCUGCCACUCUGCCAGCA	21	chr28	7879943	7880010	[+]	3p		-	0	0	0
bta-mir-2403	CUCGGGAAGCUAGCUGGCCUU	21	chr28	15505053	15505127	[+]	3p		+	2	0	1
bta-mir-2404-1	UUGCACUGCAUGGUAUCUGC	20	chr17	6163842	6163906	[-]	5p	mir-2404	+	1	0	0
bta-mir-2404-2	UUGCACUGCAUGGUAUCUGC	20	chr8	74374393	74374459	[-]	5p	mir-2404	+	1	0	0
bta-mir-2405	UGUGUGGUUUGUUUGGCCUC	20	chr29	40643870	40643939	[-]	3p		-	0	0	0
bta-mir-2406	AAGGGAAGAAGGAAGCUGGAUU	22	chr29	42859577	42859649	[+]	5p		+	2	0	1
bta-mir-2407	CUGGGCGGAUGGGAAGGGCUGG	22	chr29	44088087	44088159	[+]	3p		+	1	0	0
bta-mir-2408	CACGUGUGUGAGCUCAGCCGG	21	chr29	45520786	45520846	[-]	3p		+	1	0	1
bta-mir-2409	UCUCACAUGGACGCUGCCCU	20	chr29	50439136	50439199	[-]	3p		+	2	0	0
bta-mir-24-1	GUGCCUACUGAGCUGAUAUCAGU	23	chr8	83010377	83010444	[+]	5p	mir-24	+	1	5	5
bta-mir-2410	CUGAGCUGAGGAGGACCUGUGA	22	chr29	51051771	51051846	[+]	5p		+	5	2	3
bta-mir-2411	UGGAGUGACUGUCAGAUGCAGCCA	24	chr3	16327516	16327592	[-]	5p	mir-2411	+	2	5	9
bta-mir-2412	UUGGGGCUGGGUGGGGAGAGGG	22	chr3	18845837	18845914	[-]	5p		+	0	0	1
bta-mir-2413	UCGGACCCAGGGGGACUGCGGU	22	chr3	33702816	33702894	[-]	3p		+	1	0	0
bta-mir-2414	UGUGUUAGUGCGGAUGGUGUUA	22	chr3	102310324	102310397	[+]	5p		-	0	0	0
bta-mir-2415	GGGAGUCGGUCCUGCCGGCCA	21	chr3	102923772	102923838	[+]	5p		-	0	0	0
bta-mir-2416	UGCAGUGCCCACUGUGGAAGAUG	23	chr3	107244699	107244780	[-]	3p		+	4	0	3
bta-mir-2417	AGAUGGAGGCACUGAAAAUUU	21	chr4	50323245	50323319	[-]	5p		-	0	0	0
bta-mir-2418	UGGGAUGAGUGUGGCGUGGUCG	22	chr4	49304452	49304527	[-]	5p		-	0	0	0
bta-mir-2419	AUCGCAUCAACACUCGUCUGUU	22	chr4	66346471	66346546	[-]	5p		+	7	1	5
bta-mir-24-2	UGGCUCAGUUCAGCAGGAACAG	22	chr7	12981642	12981713	[-]	3p	mir-24	+	13595	4839	5051
bta-mir-2420	AGGUUGUGUGUUUAUUCUUU	20	chr4	76606178	76606255	[-]	3p		-	0	0	0
bta-mir-2421	UAUUUUUUUGUUUCGUGUUU	20	chr4	79148450	79148527	[-]	5p		-	0	0	0
bta-mir-2422	UUGAGGGGACUGAGGUGCGGAG	22	chr4	93619560	93619627	[+]	5p		+	85	135	130
bta-mir-2423	UUGUGUGGUUGUUGUUUUCCU	21	chr4	98069974	98070046	[+]	3p		-	0	0	0
bta-mir-2424	AGAUCUUUGGUAAUCUGAUGGCU	23	chr5	104262188	104262267	[-]	3p	mir-2424	-	0	0	0
bta-mir-2425	CCAGGGCACGGAUCCAUGAACU	22	chr5	30251637	30251717	[+]	5p		+	7	1	2
bta-mir-2426	AAGGAAGUGGCUUGGGGAAAG	21	chr5	30952153	30952226	[+]	5p		+	1	0	0
bta-mir-2427	AGGUCAUUUCAAAGAGGGCUG	21	chr5	44133023	44133097	[+]	5p		+	0	2	0
bta-mir-2428	UGGCUGGAGUGCGGCGGAGGU	21	chr5	41964062	41964126	[+]	5p		-	0	0	0
bta-mir-2429	AAAAACUUUUCCCUUUUUUU	20	chr5	48952298	48952372	[-]	3p		-	0	0	0
bta-mir-2430	UCUGGGUCGGCAGGGGUUUCCGG	23	chr5	56293171	56293243	[-]	5p		-	0	0	0
bta-mir-2431	CAGGUCAUAUAAGUGUGGAGUU	22	chr5	56655700	56655767	[-]	5p		+	2	1	2
bta-mir-2432	UCAGGAUUCUAGGCUUAGAGGU	22	chr5	57337563	57337633	[-]	3p		+	0	1	0
bta-mir-2433	UGGGGGCGCUGCAGACACGGAUG	23	chr5	57400205	57400281	[-]	5p		+	0	0	1
bta-mir-2434	UUGUUGGGGUUUUUUUGUAU	20	chr5	64962168	64962241	[-]	5p		-	0	0	0
bta-mir-2435	AAACUCGAAUGAACUCUUUGGC	22	chr5	68192524	68192593	[+]	5p		+	1	0	0
bta-mir-2436	CGGCGCAGCUGUCGGGAGGGCG	22	chr5	84244500	84244574	[-]	5p		-	0	0	0
bta-mir-2437	UGUGGUUUUUUGUUUUCCUUU	21	chr5	108057485	108057545	[-]	3p		-	0	0	0
bta-mir-2438	UGGGGUGUGUGCUGGAGCCUGCU	23	chr5	110023643	110023709	[+]	5p		+	0	1	0
bta-mir-2439	UCUGGCCUGGCUGAUGAUCUCA	22	chr5	112366950	112367027	[-]	5p		+	1	0	0
bta-mir-2440	UGCAGUGAUGAGACCCUGGA	20	chr5	111262369	111262444	[-]	3p		+	4	1	3
bta-mir-2441	ACAGGACAGGACAGUGGGAG	20	chr5	112896830	112896899	[+]	3p		+	14	1	2
bta-mir-2442	AGAGCAGGGGCUGUGGGCUGCA	22	chr5	113634245	113634320	[-]	5p		-	0	0	0
bta-mir-2443	UGAGGGCAGGACCGUAUGAGGUGU	24	chr5	117119640	117119712	[+]	5p		+	51	121	95
bta-mir-2444	UUUGUGUUGUUUUUUGUUUU	20	chr6	15440766	15440840	[-]	3p		-	0	0	0
bta-mir-2446	UAAAAUAUAUUUGAAAUCGGGCC	23	chr6	99976544	99976614	[-]	5p		+	0	2	1
bta-mir-2447	UCUGGGAACCGGUUUGGCUGCU	22	chr6	99588368	99588444	[-]	5p		+	43	11	6
bta-mir-2448	CUGCGGAUACAACCAAACACGG	22	chr6	115567392	115567464	[-]	5p		+	3	1	1
bta-mir-2449	UGGGCAGGAGACAGCAGGGC	20	chr6	109095917	109095988	[+]	3p		-	0	0	0
bta-mir-2450a	UGGGCAGUAGAGGUGCAUGUG	21	chr6	107740185	107740257	[-]	3p	mir-2450	+	103	19	18
bta-mir-2450b	CAUGGUCAGUAGAGGUGCAUGUG	23	chr6	107740455	107740527	[-]	3p	mir-2450	-	0	0	0
bta-mir-2450c	CACGUCAGUAGAGGCGCGUGUG	22	chr6	107741098	107741169	[-]	3p	mir-2450	-	0	0	0
bta-mir-2451	AUGAGGUGCUCUGGAGAGUGGA	22	chr6	107675830	107675896	[-]	3p		-	0	0	0
bta-mir-2452	GUGCUGUUUGUUUUCCUUUUUU	22	chr6	118865068	118865145	[+]	5p		-	0	0	0
bta-mir-2453	UCCUCAGGGCAGGAAGUGCGCAG	23	chr6	118328387	118328465	[+]	5p		+	3	1	6
bta-mir-2454	CUGGGGGCUGCCAGGCAGGAGGC	23	chr7	15917819	15917890	[-]	5p		+	4	2	1
bta-mir-2455	UCUGUGCUCGGGGAGGCAGGGA	22	chr7	17935950	17936025	[-]	3p		-	0	0	0
bta-mir-2456	ACGCACUGUCCUGGGAAGUGG	21	chr7	21271931	21272002	[+]	3p		-	0	0	0
bta-mir-2457	UUGCCAACUGCAGAGCCGCGCU	22	chr7	23425297	23425367	[-]	3p		+	1	1	0
bta-mir-2458	AUUGGAAAGAGUAAGCUGGUGU	22	chr7	28718743	28718809	[-]	3p		+	0	1	0
bta-mir-2459	GCCAGAUGAUGGGAGCUGAUU	21	chr7	51349701	51349770	[+]	3p		+	28	0	0
bta-mir-2460	UGGAGCUCUUGAGGCCUGGCAU	22	chr7	55523566	55523633	[-]	5p		-	0	0	0
bta-mir-2461	CCACUCUGUCUCGGAUCCUGGCA	23	chr7	63886912	63886993	[+]	5p		-	0	0	0
bta-mir-2462	AAAGGAUUGGCUGAAUUGUAG	21	chr7	82645310	82645378	[+]	3p		-	0	0	0
bta-mir-2463	CUGCAUGUGGUGGAAAUGUCUG	22	chr7	85233615	85233685	[-]	5p		+	2	0	1
bta-mir-2464	ACUUCUGCUGCAGACCUGGAAGAC	24	chr7	92746709	92746778	[+]	5p		-	0	0	0
bta-mir-2465	UGAGCCACAGUAGAGCCUUGGAU	23	chr7	110106820	110106899	[-]	5p		+	1	1	0
bta-mir-2466	CUGAGUCCGGUGGGGCAGUGUGU	23	chr8	907842	907899	[+]	5p		+	0	0	1
bta-mir-2467	ACCCCAAGCCUGGCUGCUACCU	22	chr8	1172021	1172099	[-]	5p		+	1	0	0
bta-mir-2468	AUAGGAACAUGGAAGAUUGUCA	22	chr8	5672116	5672188	[+]	5p		+	19	6	6
bta-mir-2469	UUACUGUAGGGCCUGCGGCUU	21	chr8	11390418	11390484	[-]	5p		+	9	3	4
bta-mir-2470	UUGUGUGGUUUUGGAUGUCUG	21	chr8	40878226	40878299	[+]	3p		-	0	0	0
bta-mir-2471	GAGGAUCUGUCUAAUCUCAGAGG	23	chr8	40562531	40562600	[+]	5p		-	0	0	0
bta-mir-2472	UCAGGGUUUGGGAUUCAGGUGC	22	chr8	62550679	62550749	[-]	3p		-	0	0	0
bta-mir-2473	AAAUUGGCAGAGCUUCCUCUU	21	chr8	62566671	62566742	[-]	3p		-	0	0	0
bta-mir-2474	UACCGGGCCAGCUGGAAGGAGA	22	chr8	62600141	62600199	[-]	3p		-	2	0	0
bta-mir-2475	UGAAGUGUGUGAAACUGCAGCGG	23	chr8	83008954	83009024	[+]	3p		+	5	4	0
bta-mir-2477	GUGGAAUGAUGAUAAGUCUGACG	23	chr9	26303342	26303413	[+]	3p		+	475	37	10
bta-mir-2478	GUAUCCCACUUCUGACACCA	20	chr9	28046280	28046356	[-]	3p		+	65	25	29
bta-mir-2479	AGUUUGUAUUGUUUCUUUUG	20	chr9	37505989	37506061	[+]	5p		-	0	0	0
bta-mir-2480	AUUGUAUUGUUUCUUAUGAC	20	chr9	91352115	91352182	[-]	5p		-	0	0	0
bta-mir-2481	UACGUUGUCUGCUGGGUUUU	20	chr9	95289915	95289978	[+]	5p		-	0	0	0
bta-mir-2482	GUAGUUUUCUUUGUCGUUUU	20	chr9	99628169	99628245	[-]	3p		-	0	0	0
bta-mir-2483	CGUCAACCAUCCAGCUGUUUGA	22	chrX	9189806	9189885	[-]	5p		+	3	2	3
bta-mir-2484	GAGCUAUGAUGACUUUGAUUGCAU	24	chrX	20461131	20461206	[-]	3p		+	0	3	2
bta-mir-2485	UUUCUAGAAUCUGCAGGUAGU	21	chrX	40089605	40089666	[-]	3p		-	0	0	0
bta-mir-2486	GGAGAAGCACGGUGUAGGGUGGG	23	chrX	92281828	92281906	[-]	5p		-	0	0	0
bta-mir-2487	CUCUAAGGGCUGGGCCGGUCGG	22	chrX	101508728	101508801	[+]	3p		-	0	0	0
bta-mir-2488	AUGUUGAUCCUAUUCCCUCU	20	chrX	109999495	109999567	[+]	5p		-	0	0	0
bta-mir-2489	AAAUGACAGGGGACAUGAGUUU	22	chr14	48094677	48094754	[+]	5p		+	1	0	0
bta-mir-25	CAUUGCACUUGUCUCGGUCUGA	22	chr25	36892449	36892532	[+]	3p	mir-25	+	25277	11127	8453
bta-mir-26a-1	UUCAAGUAAUCCAGGAUAGGCU	22	chr22	11457900	11457989	[+]	5p	mir-26	+	3801	2287	3476
bta-mir-26a-2	UUCAAGUAAUCCAGGAUAGGCU	22	chr5	55977923	55978006	[+]	5p	mir-26	+	3801	2287	3476
bta-mir-26b	UUCAAGUAAUUCAGGAUAGGUU	22	chr2	107133394	107133478	[+]	5p	mir-26	+	4837	2768	2812
bta-mir-26c	AGCCUAUCCUGGAUUACUUGAA	22	chr22	11457900	11457989	[-]	3p	mir-26	-	0	0	0
bta-mir-27a	AGGGCUUAGCUGCUUGUGAGCA	22	chr7	12981791	12981868	[-]	5p	mir-27	+	25	4	3
bta-mir-27b	UUCACAGUGGCUAAGUUCUGC	21	chr8	83009823	83009919	[+]	3p	mir-27	+	3207	1194	1162
bta-mir-28	AAGGAGCUCACAGUCUAUUGAG	22	chr1	79250531	79250616	[-]	5p	mir-28	+	213	68	96
bta-mir-2881	GGGGCGGGGGGGCGGGUG	18	chr7	13754307	13754377	[+]	5p		-	0	0	0
bta-mir-2882	AGCCCGGGCCCCUCCCCUG	19	chr7	16664593	16664650	[+]	5p		-	0	0	0
bta-mir-2883	CUUCCCGUGUGUUGAGCC	18	chr18	8166056	8166120	[+]	3p		-	0	0	0
bta-mir-2885	CGGCGGCAGCGCCGGGGCG	19	chr29	40742016	40742073	[-]	3p		-	0	0	0
bta-mir-2886	AGCGCCGCCGGCCGCACC	18	chr19	38542846	38542920	[+]	3p		-	0	0	0
bta-mir-2887-1	CGGGACCGGGGUCCGGUGCG	20	chr18	50714306	50714362	[-]	5p	mir-2887	+	0	1	2
bta-mir-2887-2	CGGGACCGGGGUCCGGUGCG	20	chr18	50715311	50715367	[-]	5p	mir-2887	+	0	1	2
bta-mir-2888-1	GGUGGGGUGGGGGGGUUGG	19	chr21	36134507	36134571	[+]	3p		-	0	0	0
bta-mir-2888-2	GGUGGGGUGGGGGGGUUGG	19	chr22	58391421	58391488	[+]	3p		-	0	0	0
bta-mir-2889	GUCCCCGGGGCUCCCGCCGGC	21	chr20	18039373	18039433	[+]	5p		-	0	0	0
bta-mir-2890	GCCCCGGCCGCUCCCGGCCU	20	chr25	39840013	39840088	[+]	3p		-	0	0	0
bta-mir-2891	AUCUUUGGGCUAGGUUAGUU	20	chr28	28652374	28652461	[+]	5p		-	0	0	0
bta-mir-2892	GGCGACGGAGGCGCGACCCCCC	22	chr12	81323148	81323251	[-]	5p		-	0	0	0
bta-mir-2893	GUGGAGGAGAAUGCCCGGGG	20	chr17	73346080	73346140	[+]	5p		-	0	0	0
bta-mir-2894	AGCCCUGGCCCUGCCAUCGUG	21	chr5	121158935	121159016	[-]	3p		-	0	0	0
bta-mir-2895	CCUGCUGAUCUCACAUUAAUUCA	23	chr26	12010530	12010615	[+]	5p		-	0	0	0
bta-mir-2896	CGGCAGAUGAAGUCCAUC	18	chr16	51778219	51778275	[+]	3p		-	0	0	0
bta-mir-2897	GGUGGGAGGGUCCCACCGAG	20	chr18	54224747	54224815	[+]	5p		-	0	0	0
bta-mir-2898	UGGUGGAGAUGCCGGGGA	18	chr8	74353978	74354054	[+]	3p		-	0	0	0
bta-mir-2899	AGGCGGGCCGGGGUUGGA	18	chr18	42198046	42198113	[+]	3p		-	0	0	0
bta-mir-2900	AGGGCGGGCGGCGACUGGAA	20	chr18	64276824	64276877	[-]	3p		-	0	0	0
bta-mir-2901	CCGAGUGCUCCCGCGAGCGCU	21	chr18	40433025	40433107	[+]	3p		-	0	0	0
bta-mir-2902	GUGGCUGUCCCUGGAGGUGGG	21	chr3	117980135	117980199	[+]	3p	mir-2902	-	0	0	0
bta-mir-2903	UUCCGCGCUCUACGCCAGC	19	chr9	61758630	61758717	[+]	5p		+	0	0	1
bta-mir-2904-1	GGGAGCCUCGGUUGGCCUC	19	chr18	50714406	50714475	[-]	5p	mir-2904	+	0	4	7
bta-mir-2904-2	GGGAGCCUCGGUUGGCCUC	19	chr18	50715411	50715480	[-]	5p	mir-2904	+	0	4	7
bta-mir-2904-3	GGGAGCCUCGGUUGGCCUC	19	chr18	50716431	50716500	[-]	5p	mir-2904	+	0	4	7
bta-mir-2917	AUGACUGACAUGGACU	16	chr2	7214196	7214275	[+]	5p		-	0	0	0
bta-mir-2957	CCAAGUUCUGUCAUGCACUGA	21	chr19	39081172	39081242	[-]	5p	mir-2957	-	0	0	0
bta-mir-296	GAGGGCCCCCCCCAAUCCU	19	chr13	58091936	58092013	[+]	5p	mir-296	+	1022	1154	948
bta-mir-299	UGGUUUACCGUCCCACAUACAU	22	chr21	67563570	67563632	[+]	5p	mir-299	+	40	9	36
bta-mir-29a	CUAGCACCAUCUGAAAUCGGUUA	23	chr4	95402319	95402382	[-]	3p	mir-29	+	153254	72013	57601
bta-mir-29b-1	UAGCACCAUUUGAAAUCAGUGUU	23	chr4	95402694	95402774	[-]	3p	mir-29	+	1516	898	661
bta-mir-29b-2	UAGCACCAUUUGAAAUCAGUGUU	23	chr16	77478033	77478113	[+]	3p	mir-29	+	1516	898	661
bta-mir-29c	UAGCACCAUUUGAAAUCGGUUA	22	chr16	77478593	77478680	[+]	3p	mir-29	+	206	74	60
bta-mir-29d	UGACCGAUUUCUCCUGGUGUU	21	chr16	77562538	77562625	[+]	5p	mir-29	-	0	0	0
bta-mir-29e	UAGCAUCAUUUGAAAUCAGUGUUU	24	chr16	77561999	77562079	[+]	3p	mir-29	+	1	0	1
bta-mir-301a	CAGUGCAAUAGUAUUGUCAAAGCAU	25	chr19	10349506	10349590	[-]	3p	mir-130	+	3	3	6
bta-mir-301b	CAGUGCAAUGAUAUUGUCAAAGCAU	25	chr17	74100850	74100944	[-]	3p	mir-130	+	0	0	1
bta-mir-302a	AAGUGCUUCCAUGUUUUAGUGA	22	chr6	14162972	14163041	[+]	3p	mir-302	-	0	0	0
bta-mir-302b	UAAGUGCUUCCAUGUUUUAGUAG	23	chr6	14162436	14162510	[+]	3p	mir-302	-	0	0	0
bta-mir-302c	UAAGUGCUUCCAUGUUUCAGUGG	23	chr6	14162579	14162646	[+]	3p	mir-302	-	0	0	0
bta-mir-302d	UAAGUGCUUCCAUGUUUUAGU	21	chr6	14163149	14163218	[+]	3p	mir-302	-	0	0	0
bta-mir-30a	UGUAAACAUCCUCGACUGGAAGCU	24	chr9	10768281	10768347	[-]	5p	mir-30	+	824	842	1546
bta-mir-30b	UGUAAACAUCCUACACUCAGCU	22	chr14	8084721	8084808	[+]	5p	mir-30	+	30	12	16
bta-mir-30c	UGUAAACAUCCUACACUCUCAGC	23	chr3	106059358	106059462	[-]	5p	mir-30	+	79	46	47
bta-mir-30d	UGUAAACAUCCCCGACUGGAAGCU	24	chr14	8080292	8080361	[+]	5p	mir-30	+	3030	2689	2355
bta-mir-30e	UGUAAACAUCCUUGACUGGAAGCU	24	chr3	106062492	106062583	[-]	5p	mir-30	+	219	191	209
bta-mir-30f	UGUAAACACCCUACACUCUCAGCU	24	chr9	10730929	10731012	[-]	5p	mir-30	+	20	29	32
bta-mir-31	AGGCAAGAUGCUGGCAUAGCU	21	chr8	22534797	22534890	[+]	5p	mir-31	+	283	198	258
bta-mir-3120	CACAGCAAGUGUAGACAGGCA	21	chr16	40485817	40485897	[+]	3p	mir-214	+	3	2	0
bta-mir-3141	GAGGGCGGGUGGAGGAGG	18	chr12	73398779	73398878	[-]	3p		+	61	36	22
bta-mir-3154	CAGAAGGGGAGUCGGAGCAGA	21	chr11	98867859	98867943	[-]	3p	mir-3154	+	1	0	2
bta-mir-32	UAUUGCACAUGACUAAGUUGCAU	23	chr8	100305160	100305229	[-]	5p	mir-32	+	27	9	11
bta-mir-320a-1	AAAAGCUGGGUUGAGAGGGCGA	22	chr8	70060384	70060465	[-]	3p	mir-320	+	58698	79162	52110
bta-mir-320a-2	AAAAGCUGGGUUGAGAGGGCGA	22	chr20	15213924	15214005	[+]	3p	mir-320	+	58698	79162	52110
bta-mir-320b	AGCUGGGUUGAGAGGGUGGU	20	chr4	96417190	96417261	[-]	3p		-	0	0	0
bta-mir-323	GCACAUUACACGGUCGACCUCU	22	chr21	67565468	67565553	[+]	3p	mir-154	+	43	28	32
bta-mir-324	CGCAUCCCCUAGGGCAUUGGUGU	23	chr19	27571341	27571429	[-]	5p	mir-324	+	30	6	32
bta-mir-326	CCUCUGGGCCCUUCCUCCAG	20	chr15	55314009	55314103	[-]	3p	mir-326	-	0	0	0
bta-mir-328	CUGGCCCUCUCUGCCCUUCCGU	22	chr18	34957610	34957701	[-]	3p	mir-328	+	3	1	6
bta-mir-329a	AACACACCUGGUUAACCUUUUU	22	chr21	67566817	67566899	[+]	3p	mir-329	+	5	3	9
bta-mir-329b	AGAGGUUUUCUGGGUUUCUGUUU	23	chr21	67566507	67566589	[+]	5p	mir-329	-	0	0	0
bta-mir-330	GCAAAGCACACGGCCUGCAGAGA	23	chr18	53654146	53654239	[-]	3p	mir-330	+	232	167	140
bta-mir-331	UCUAGGUAUGGUCCCAGG	18	chr5	25109057	25109146	[+]	5p	mir-331	+	667	203	163
bta-mir-335	UCAAGAGCAAUAACGAAAAAUGU	23	chr4	95070993	95071084	[+]	5p	mir-335	+	74	77	35
bta-mir-338	UCCAGCAUCAGUGAUUUUGUUGA	23	chr19	52189629	52189720	[+]	3p	mir-338	+	1	0	0
bta-mir-339a	UCCCUGUCCUCCAGGAGCUCAC	22	chr25	42293998	42294075	[+]	5p	mir-339	+	125	19	57
bta-mir-339b	UCCCUGUCCUCCAGGAGCUC	20	chr7	18379980	18380037	[-]	5p		+	13	0	0
bta-mir-33a	GUGCAUUGUAGUUGCAUUGCA	21	chr5	113410750	113410818	[+]	5p	mir-33	+	599	437	702
bta-mir-33b	GUGCAUUGCUGUUGCAUUGC	20	chr19	35249052	35249145	[+]	5p	mir-33	+	0	0	1
bta-mir-340	UCCGUCUCAGUUACUUUAUAGCC	23	chr7	1146988	1147082	[+]	3p	mir-340	+	1	0	0
bta-mir-342	UCUCACACAGAAAUCGCACCCAUCU	25	chr21	66706848	66706941	[+]	3p	mir-342	+	1915	1084	1019
bta-mir-3431	CCUCAGUCAGCCUUGUGGAUGU	22	chrX	34662660	34662756	[-]	5p		+	95	29	14
bta-mir-3432-1	UGCGGGAUCUUUAGUUGUGGUG	22	chr21	55746781	55746877	[-]	5p	mir-3432	+	11426	8275	7203
bta-mir-3432-2	UGCGGGAUCUUUAGUUGUGGUG	22	chr25	34409281	34409377	[-]	5p	mir-3432	+	11426	8275	7203
bta-mir-345	GCUGACUCCUAGUCCAGUGCU	21	chr21	66867086	66867176	[+]	5p	mir-345	+	70	16	34
bta-mir-346	UGUCUGCCCGCAUGCCUGCCUCU	23	chr28	41329055	41329149	[-]	5p	mir-346	+	17	4	12
bta-mir-34a	UGGCAGUGUCUUAGCUGGUUGU	22	chr16	45197390	45197496	[+]	5p	mir-34	+	158	75	131
bta-mir-34b	AGGCAGUGUAAUUAGCUGAUUG	22	chr15	22134725	22134808	[+]	5p	mir-34	+	11	17	14
bta-mir-34c	AGGCAGUGUAGUUAGCUGAUUG	22	chr15	22135426	22135502	[+]	5p	mir-34	+	508	599	708
bta-mir-3578	GAAUCCACCACGAACAACUUC	21	chr21	67592873	67592958	[-]	3p	mir-3578	-	0	0	0
bta-mir-3596	AACCACACAACCUACUACCUCA	22	chr5	117120188	117120270	[-]	3p	let-7	-	0	0	0
bta-mir-3600	ACAGUUCUUCAACUGGCAGCUU	22	chr19	23382437	23382517	[+]	5p		-	0	0	0
bta-mir-3601	UCUCGUGACAUGAUGAUCCCCGA	23	chrX	18180143	18180220	[+]	3p		-	0	0	0
bta-mir-3602	GUGUUGGGAUCACCGCGGUAA	21	unknow				5p		-	0	0	0
bta-mir-3604-1	UAACCAAUGUGCAGACUACUGU	22	chr7	16508922	16508999	[+]	5p	mir-3604	-	0	0	0
bta-mir-3604-2	UAACCAAUGUGCAGACUACUGU	22	chr11	98867676	98867748	[+]	5p	mir-3604	-	0	0	0
bta-mir-361	UUAUCAGAAUCUCCAGGGGUAC	22	chrX	74328422	74328492	[+]	5p	mir-361	+	161	33	165
bta-mir-3613	UGUUGUACUUUUUUUUUUGUUC	22	chr12	19542746	19542831	[-]	5p	mir-3613	+	4	0	0
bta-mir-3613b	GAACAAAAAAAAAAGUACAAC	21	chr12	19542762	19542816	[+]	3p		+	4	0	0
bta-mir-362	AAUCCUUGGAACCUAGGUGUGAGU	24	chrX	92898442	92898506	[+]	5p	mir-362	+	20	16	53
bta-mir-363	AUUGCACGGUAUCCAUCUGCG	21	chrX	17917702	17917775	[-]	3p	mir-363	+	3	0	2
bta-mir-365-1	AGGGACUUUUGGGGGCAGAUGUG	23	chr25	13344234	13344320	[+]	5p	mir-365	+	273	232	168
bta-mir-365-2	UAAUGCCCCUAAAAAUCCUUAU	22	chr19	18811262	18811372	[-]	3p	mir-365	+	2499	596	871
bta-mir-3660	ACUGACAGGAGAGCAUUUUAA	21	chr7	91916222	91916301	[-]	3p	mir-3660	+	2	0	0
bta-mir-367	GAAUUGCACUUUAGCAAUGGUGA	23	chr6	14163275	14163342	[+]	3p	mir-367	-	0	0	0
bta-mir-369	AUCGACCGUGUUAUAUUCGC	20	chr21	67603541	67603609	[+]	5p	mir-154	+	26	8	17
bta-mir-370	GCCUGCUGGGGUGGAACCUGGU	22	chr21	67457237	67457311	[+]	3p	mir-370	+	2	0	0
bta-mir-371	AAGUGCCGCCAUGUUUUGAGUGU	23	chr18	61145844	61145922	[-]	3p	mir-290	-	0	0	0
bta-mir-374a	UUAUAAUACAACCUGAUAAGUG	22	chrX	81951223	81951294	[+]	5p	mir-374	+	276	123	104
bta-mir-374b	AUAUAAUACAACCUGCUAAGUG	22	chrX	82023911	82024005	[+]	5p	mir-374	+	1109	199	349
bta-mir-375	UUUUGUUCGUUCGGCUCGCGUGA	23	chr2	107667521	107667584	[-]	3p	mir-375	+	1	0	0
bta-mir-376a	AUCAUAGAGGAAAAUCCACGU	21	chr21	67579421	67579519	[+]	3p	mir-368	+	2	2	3
bta-mir-376b	AUCAUAGAGGAAAAUCCAUGUU	22	chr21	67579062	67579154	[+]	3p	mir-368	+	50	9	14
bta-mir-376c	GUGGAUAUUCCUUCUAUGUUUA	22	chr21	67578312	67578397	[+]	5p	mir-368	+	5	8	2
bta-mir-376d	AUCAUAGAGGAAAAUCCACAU	21	chr21	67578686	67578767	[+]	3p	mir-368	+	8	4	0
bta-mir-376e	AACAUAGAGGAAAAUCCACAUU	22	chr21	67577941	67578022	[+]	3p	mir-368	+	47	16	19
bta-mir-377	AUCACACAAAGGCAACUUUUGU	22	chr21	67600490	67600558	[+]	3p	mir-154	+	0	2	1
bta-mir-378-1	ACUGGACUUGGAGUCAGAAGGC	22	chr7	63067301	63067366	[+]	3p	mir-378	+	5469	2214	6557
bta-mir-378-2	ACUGGACUUGGAGUCAGAAGGC	22	chr4	10715298	10715373	[+]	5p	mir-378	+	5469	2214	6557
bta-mir-378b	ACUUGACUUGGAGUCAGAAGGC	22	chr15	30727297	30727394	[+]	3p	mir-378	+	1	0	1
bta-mir-378c	ACUGGACUUGGAGUCAGAAGU	21	chr24	31729549	31729617	[-]	5p		+	326	76	104
bta-mir-379	UGGUAGACUAUGGAACGUAGG	21	chr21	67561869	67561954	[+]	5p	mir-379	+	227	148	181
bta-mir-380	UGGUUGACCAUAGAACAUGCGC	22	chr21	67564803	67564863	[+]	5p	mir-379	-	0	0	0
bta-mir-381	UAUACAAGGGCAAGCUCUCUGU	22	chr21	67583073	67583147	[+]	3p	mir-154	+	1	0	0
bta-mir-382	GAAGUUGUUCGUGGUGGAUUCG	22	chr21	67592878	67592953	[+]	5p	mir-154	+	232	201	140
bta-mir-383	AGAUCAGAAGGUGAUUGUGGCU	22	chr27	21315203	21315275	[+]	5p	mir-383	+	0	0	2
bta-mir-3956	ACGUGGAUGCUGAAGGUCAGAGG	23	chr21	67582109	67582206	[+]	5p	mir-3956	+	8	4	1
bta-mir-3957	CUCGGAGAGUGCAGCUGUGG	20	chr21	67602730	67602806	[+]	5p	mir-3957	+	1	2	1
bta-mir-409a	AGGUUACCCGAGCAACUUUGCAU	23	chr21	67603246	67603324	[+]	5p	mir-154	+	36	14	17
bta-mir-409b	GGGGUUCACCGAGCAACAUUC	21	chr21	67603246	67603324	[-]	5p	mir-409	-	0	0	0
bta-mir-410	AAUAUAACACAGAUGGCCUGU	21	chr21	67603865	67603945	[+]	3p	mir-154	+	10	1	13
bta-mir-411a	AUAGUAGACCGUAUAGCGUACG	22	chr21	67563098	67563179	[+]	5p	mir-379	+	181	105	127
bta-mir-411b	UGGUCGACCAUAAAACGUACGU	22	chr21	67564957	67565031	[+]	5p	mir-379	+	5	1	1
bta-mir-411c	GGUUGAUCAGAGAACAUACAUU	22	chr21	67589478	67589551	[+]	5p	mir-379	+	106	87	104
bta-mir-412	ACUUCACCUGGUCCACUAGCUGU	23	chr21	67603388	67603477	[+]	3p	mir-412	+	5	1	0
bta-mir-421	AUCAACAGACAUUAAUUGGGCGC	23	chrX	82024079	82024163	[+]	3p	mir-95	+	119	53	361
bta-mir-423	UGAGGGGCAGAGAGCGAGACUUU	23	chr19	21799484	21799577	[+]	5p	mir-423	+	16887	38687	19997
bta-mir-424	CAGCAGCAAUUCAUGUUUUGA	21	chrX	18185439	18185534	[-]	5p	mir-322	+	258	97	312
bta-mir-425	AUGACACGAUCACUCCCGUUGA	22	chr22	51543952	51544038	[+]	5p	mir-425	+	44	28	77
bta-mir-4286-1	ACCCCACUCCUGGUACC	17	chr19	40683920	40683995	[-]	5p		+	206	3	20
bta-mir-4286-2	ACCCCACUCCUGGUACC	17	chrX	57479138	57479200	[-]	3p		+	206	3	20
bta-mir-429	UAAUACUGUCUGGUAAUGCCGU	22	chr16	52520089	52520172	[-]	3p	mir-8	-	0	0	0
bta-mir-431	UGUCUUGCAGGCCGUCAUGCAGG	23	chr21	67427770	67427883	[+]	5p	mir-431	+	4	1	0
bta-mir-432	UCUUGGAGUAGGUCAUUGGGUGG	23	chr21	67431234	67431323	[+]	5p	mir-432	+	1748	975	734
bta-mir-433	AUCAUGAUGGGCUCCUCGGUGU	22	chr21	67428646	67428769	[+]	3p	mir-433	+	140	103	46
bta-mir-448	UUGCAUAUGUAGGAUGUCCCAU	22	chrX	67978440	67978550	[+]	3p	mir-448	-	0	0	0
bta-mir-449a	UGGCAGUGUAUUGUUAGCUGGU	22	chr20	23967393	23967480	[+]	5p	mir-449	+	1046	632	493
bta-mir-449b	AGGCAGUGUAUUGUUAGCUGGC	22	chr20	23967269	23967366	[+]	5p	mir-449	+	58	59	36
bta-mir-449c	AGGCAGUGCAUCUCUAGCUGG	21	chr20	23962986	23963091	[-]	5p	mir-449	+	26	26	32
bta-mir-449d	GAAGGCUGUGUGCUGUGGAG	20	chr29	25208519	25208593	[-]	5p		-	0	0	0
bta-mir-450a-1	UUUUGCGAUGUGUUCCUAAUAU	22	chrX	18179070	18179151	[-]	5p	mir-450	+	50	34	57
bta-mir-450a-2	UUUUGCGAUGUGUUCCUAAUAU	22	chrX	18179221	18179312	[-]	5p	mir-450	+	50	34	57
bta-mir-450b	UUUUGCAAUAUGUUCCUGAAUA	22	chrX	18178900	18178985	[-]	5p	mir-450	+	40	24	26
bta-mir-451	AAACCGUUACCAUUACUGAGUUU	23	chr19	20796860	20796930	[-]	5p	mir-451	+	3	1	0
bta-mir-452	UGUUUGCAGAGGAAACUGAGAC	22	chrX	34665624	34665708	[-]	5p	mir-452	+	2838	1612	1150
bta-mir-453	AGGUUGUCCGUGGUGAGUUCGCA	23	chr21	67594686	67594765	[+]	3p	mir-154	-	0	0	0
bta-mir-454	UAGUGCAAUAUUGCUUAUAGGGU	23	chr19	10339845	10339958	[-]	3p	mir-454	+	2	3	2
bta-mir-455	UAUGUGCCUUUGGACUACAUC	21	chr8	105147047	105147135	[+]	5p	mir-455	+	29	10	9
bta-mir-483	UCACUCCUCUCCUCCCGUCUU	21	chr29	50061107	50061174	[+]	3p	mir-483	+	24	4	1
bta-mir-484	UCAGGCUCAGUCCCCUCCCGAU	22	chr25	14176048	14176110	[+]	5p	mir-484	+	49	14	48
bta-mir-485	AGAGGCUGGCCGUGAUGAAUUCG	23	chr21	67593955	67594027	[+]	5p	mir-485	+	127	133	81
bta-mir-486	UCCUGUACUGAGCUGCCCCGAG	22	chr27	36261818	36261941	[-]	5p	mir-486	+	812	509	752
bta-mir-487a	AAUCAUACAGGGACAUCCAGU	21	chr21	67589864	67589943	[+]	3p	mir-154	+	5	0	3
bta-mir-487b	AAUCGUACAGGGUCAUCCACUU	22	chr21	67583558	67583641	[+]	3p	mir-154	+	179	20	102
bta-mir-488	UUGAAAGGCUGUUUCUUGGUC	21	chr16	59666089	59666184	[-]	3p	mir-488	-	0	0	0
bta-mir-489	GUGACAUCACAUAUAUGGCGAC	22	chr4	10654196	10654277	[-]	3p	mir-489	-	0	0	0
bta-mir-490	CAACCUGGAGGACUCCAUGCUG	22	chr4	101436258	101436384	[+]	3p	mir-490	-	0	0	0
bta-mir-491	AGUGGGGAACCCUUCCAUGAGG	22	chr8	23661686	23661769	[-]	5p	mir-491	+	2	2	2
bta-mir-493	UGAAGGUCUACUGUGUGCCAGG	22	chr21	67416605	67416693	[+]	3p	mir-493	+	32	18	16
bta-mir-494	UGAAACAUACACGGGAAACCUC	22	chr21	67569676	67569760	[+]	3p	mir-154	+	201	215	191
bta-mir-495	AAACAAACAUGGUGCACUUCUU	22	chr21	67573235	67573315	[+]	3p	mir-329	+	235	117	141
bta-mir-496	UGAGUAUUACAUGGCCAAUCUC	22	chr21	67598869	67598969	[+]	3p	mir-154	+	10	8	5
bta-mir-497	CAGCAGCACACUGUGGUUUGUA	22	chr19	27441652	27441763	[-]	5p	mir-497	+	237	140	164
bta-mir-499	UUAAGACUUGCAGUGAUGUUU	21	chr13	64900480	64900582	[+]	5p	mir-499	+	7	6	7
bta-mir-500	UAAUCCUUGCUACCUGGGUGAGA	23	chrX	92899698	92899781	[+]	5p	mir-500	+	5	0	15
bta-mir-502a-1	AAUGCACCUGGGCAAGGAUUCA	22	chrX	92903796	92903880	[+]	3p	mir-500	+	12	6	4
bta-mir-502a-2	AAUGCACCUGGGCAAGGAUUCA	22	chrX	92893818	92893907	[+]	3p	mir-500	+	12	6	4
bta-mir-502b	AAUCCACCUGGGCAAGGAUUC	21	chrX	92897952	92898034	[+]	3p	mir-500	+	1	0	2
bta-mir-503	UAGCAGCGGGAACAGUACUG	20	chrX	18185095	18185177	[-]	5p	mir-503	+	2066	2243	5503
bta-mir-504	AGACCCUGGUCUGCACUCUGUC	22	chrX	22083689	22083771	[-]	5p	mir-504	+	14	14	8
bta-mir-505	CGUCAACACUUGCUGGUUUCCU	22	chrX	23387291	23387380	[-]	3p	mir-505	+	12	1	14
bta-mir-532	CAUGCCUUGAGUGUAGGACCGU	22	chrX	92886501	92886586	[+]	5p	mir-188	+	1306	573	803
bta-mir-539	GGAGAAAUUAUCCUUGGUGUGU	22	chr21	67584372	67584449	[+]	5p	mir-154	+	1	0	0
bta-mir-541	UGGUGGGCACAGAAUCCGGCCU	22	chr21	67602344	67602427	[+]	3p	mir-541	+	15	1	3
bta-mir-542	UCGGGGAUCAUCAUGUCACGAG	22	chrX	18180133	18180229	[-]	5p	mir-542	+	9	4	6
bta-mir-543	AAACAUUCGCGGUGCACUUCUU	22	chr21	67571825	67571904	[+]	3p	mir-329	+	217	283	188
bta-mir-544a	AUUCUGCAUUUUUAGCAAGUUC	22	chr21	67586358	67586448	[+]	3p	mir-544	-	1	1	0
bta-mir-544b-1	AUUCUGCAUUUCUAACAAGUUC	22	chr13	70737770	70737854	[+]	3p	mir-544	-	0	0	0
bta-mir-544b-2	AUUCUGCAUUUCUAACAAGUUC	22	chr24	35602255	35602346	[-]	3p	mir-544	-	0	0	0
bta-mir-545	UCAGUAAAUGUUUAUUGGAUG	21	chrX	81951373	81951478	[+]	5p	mir-95	-	2	0	0
bta-mir-551a	GCGACCCAAUCUUGGUUUCCA	21	chr16	50741093	50741187	[+]	3p	mir-551	-	0	0	0
bta-mir-551b	GGCGACCCAUACUUGGUUUCAG	22	chr1	99671696	99671790	[-]	3p	mir-551	-	0	0	0
bta-mir-562	AAAGCAGCUGUACCAUUUAC	20	chr25	13790125	13790206	[-]	3p	mir-562	-	0	0	0
bta-mir-568	AUGUAUAAAUGUAUACACAC	20	chr1	59398273	59398366	[-]	5p	mir-568	-	0	0	0
bta-mir-574	UGAGUGUGUGUGUGUGAGUGUGUG	24	chr18	63074631	63074697	[-]	3p		+	151	65	54
bta-mir-582	UUACAGUUGUUCAACCAGUUACU	23	chr20	19588111	19588208	[+]	5p	mir-582	+	1	0	1
bta-mir-584-1	UGGUUUGCCUGGGACUGAG	19	chr14	69317027	69317102	[+]	5p	mir-584	-	0	0	0
bta-mir-584-2	UGGUUUGCCUGGGACUGAG	19	chr19	36871898	36871986	[+]	5p	mir-584	-	0	0	0
bta-mir-584-3	UGGUUUGCCUGGGACUGAG	19	chr28	30855851	30855935	[+]	5p	mir-584	-	0	0	0
bta-mir-584-4	UGGUUUGCCUGGGACUGAG	19	chr22	35681615	35681690	[+]	5p	mir-584	-	0	0	0
bta-mir-584-5	UGGUUUGCCUGGGACUGAG	19	chr4	9585459	9585553	[-]	5p	mir-584	-	0	0	0
bta-mir-584-6	UGGUUUGCCUGGGACUGAG	19	chr20	6239918	6239993	[-]	5p	mir-584	-	0	0	0
bta-mir-584-7	UGGUUUGCCUGGGACUGAG	19	chr29	37319000	37319066	[+]	5p	mir-584	-	0	0	0
bta-mir-584-8	UGGUUUGCCUGGGACUGAG	19	chrX	145222493	145222580	[+]	5p	mir-584	-	0	0	0
bta-mir-592	AUUGUGUCAAUAUGCGAUGAUGU	23	chr4	92126804	92126899	[-]	5p	mir-592	+	0	0	1
bta-mir-599	GUUGUGUCAGUUUAUCAAAC	20	chr14	66995149	66995243	[+]	3p	mir-599	-	0	0	0
bta-mir-6119	AGAGGUAAAAAAUUGAUUUGACU	23	chrX	3998279	3998355	[-]	5p		+	448	224	166
bta-mir-6120	CUGUUCCCGUUUUUCACAUGUG	22	chr7	45882305	45882375	[+]	5p		-	0	0	0
bta-mir-6121	UCGGAGCGCCCUCGCCAGAC	20	chr16	77111725	77111787	[+]	5p		-	0	0	0
bta-mir-6122	UCAGUUGUACUUUAUCCAGUGC	22	chr11	43503045	43503106	[+]	5p		-	0	0	0
bta-mir-6123	UGCCAAGCCCACGUUCAAAGG	21	chr13	58091678	58091759	[+]	5p		+	46	8	21
bta-mir-615	GGGGGUCCCCGGUGCUCGGAUC	22	chr5	26157879	26157971	[-]	5p	mir-615	+	4	6	5
bta-mir-628	AUGCUGACAUAUUUACUAGAGG	22	chr10	55017684	55017778	[+]	5p	mir-628	+	0	1	5
bta-mir-631	AGACCUGGCUUAGACCUCAGC	21	chr21	33857312	33857386	[+]	5p	mir-631	-	0	0	0
bta-mir-6516	UUUGCAGUAACAGGUGUGAAC	21	chr19	55419754	55419815	[+]	5p	mir-6516	-	0	0	0
bta-mir-6517	UCAGGGUCCGUGAGCUCCUCGGC	23	chr10	42712635	42712712	[+]	5p		+	24	14	9
bta-mir-6518	UCACGGAGAGGAGAAACUGCAC	22	chr15	42911496	42911583	[+]	3p		+	4	1	6
bta-mir-6519	UAGCAGCGGGAACAGAGAAA	20	chr15	84707281	84707373	[-]	3p		-	0	0	0
bta-mir-652	AAUGGCGCCACUAGGGUUGUG	21	chrX	62939283	62939380	[+]	3p	mir-652	+	10	2	6
bta-mir-6520	UUGAGUAUUGUCAGAGAGAGC	21	chr17	46090321	46090404	[-]	5p		+	1	1	0
bta-mir-6521	GUGGCGCCAGCUCUGAGCAGAGU	23	chr17	66961891	66961978	[-]	3p		+	1	0	0
bta-mir-6522	UCGGAAUUGUUUGUGUACCUGU	22	chr21	43809620	43809693	[+]	5p		+	1	0	0
bta-mir-6523	UCUGGGGUAACUUUGAGCAGGG	22	chr24	46148437	46148518	[-]	5p		+	5	2	0
bta-mir-6523b	CUGCUCAAAGUUACCCCAG	19	chr24	46148449	46148507	[+]	3p		+	5	2	0
bta-mir-6524	UUACUCUGAGUAACCUAACUG	21	chr26	31733577	31733657	[+]	3p		+	5	1	4
bta-mir-6525	CUGGGGAAAGCAGGAGUGAG	20	chr4	114451861	114451945	[-]	5p		-	6	0	7
bta-mir-6526-1	UCCUGUGCCUCGAAUGGGUAUG	22	chrX	30286975	30287053	[+]	3p	mir-6526	-	0	0	0
bta-mir-6526-2	UCCUGUGCCUCGAAUGGGUAUG	22	chrX	30303201	30303279	[+]	3p	mir-6526	-	0	0	0
bta-mir-6526-3	UCCUGUGCCUCGAAUGGGUAUG	22	chrX	28508344	28508422	[+]	3p	mir-6526	-	0	0	0
bta-mir-6527	CACGUGGACGAAGAGAUGGGA	21	chr13	79549741	79549835	[-]	3p		+	1	0	0
bta-mir-6528	AGAGGGAAGAGGGAAGGAGG	20	chr15	74543906	74543987	[+]	5p		+	1	1	1
bta-mir-6529	GAGAGAUCAGAGGCGCAGAGU	21	chr1	65453349	65453427	[-]	5p	mir-6529	+	1316	1004	760
bta-mir-6529b	ACUCUGCGCCUCUGAUCUCU	20	chr1	65453343	65453432	[+]	3p		-	0	0	0
bta-mir-653	GUGUUGAAACAAUCUCUGUUG	21	chr4	10653527	10653616	[-]	5p	mir-653	-	0	0	0
bta-mir-6530	CGCGGAGGAAGGUAAGACGG	20	chr20	63016965	63017040	[-]	5p		-	0	0	0
bta-mir-6531	UAGACUUGGUGUACUUUGAGAGA	23	chr23	31589157	31589240	[-]	5p		-	0	0	0
bta-mir-6532	AGUGCGGACAGGAAAGACGGUUU	23	chr27	42218764	42218842	[-]	3p		-	3	0	2
bta-mir-6533	UGCGGCAGAGCAUUAGAGAAC	21	chr28	24903966	24904042	[-]	3p		+	5	4	1
bta-mir-6534	UCUAAGAGCAGUCAGGACGGAU	22	chr3	14282757	14282832	[+]	3p		+	14	10	4
bta-mir-6535	UAGGGGGAGCGGUUGGAGGACU	22	chr7	18970183	18970255	[-]	5p		+	4	2	1
bta-mir-6536-1	UUUAAGUAUACGAUGAACUGC	21	chr9	39435257	39435337	[+]	5p	mir-6536	+	0	1	0
bta-mir-6536-2	UUUAAGUAUACGAUGAACUGC	21	chr9	39435257	39435336	[-]	5p	mir-6536	+	0	1	0
bta-mir-654	UAUGUCUGCUGACCAUCACCUU	22	chr21	67578839	67578919	[+]	3p	mir-654	-	2	0	0
bta-mir-655	AUAAUACAUGGUUAACCUCUCU	22	chr21	67587315	67587411	[+]	3p	mir-154	+	34	3	14
bta-mir-656	AAUAUUAUACAGUCAACCUCU	21	chr21	67604689	67604767	[+]	3p	mir-154	+	0	0	2
bta-mir-658	GGCGGAGGGAAGCGGGUCCGUUGGU	25	chr5	110156848	110156947	[-]	3p	mir-658	-	0	0	0
bta-mir-660	UACCCAUUGCAUAUCGGAGCUG	22	chrX	92901850	92901929	[+]	5p	mir-188	+	2271	1116	1299
bta-mir-664	CAGGCUGGGGUGUGUGUGGAUG	22	chrX	39043973	39044054	[-]	5p	mir-664	+	5	3	0
bta-mir-664b	UAUUCAUUUAUCUCCCAGCCUAC	23	chr16	24379877	24379936	[-]	3p	mir-664	-	0	0	0
bta-mir-665	ACCAGUAGGCCGAGGCCCCU	20	chr21	67423449	67423520	[+]	3p	mir-665	+	55	15	27
bta-mir-669	UGUGGGUGUGUGCAUGUGCGUG	22	chr16	63239568	63239631	[-]	5p	mir-297	-	0	0	0
bta-mir-670	UCCCUGAGUAUAUGUGGUGAA	21	chr15	74519282	74519380	[+]	5p	mir-670	-	0	0	0
bta-mir-671	AGGAAGCCCUGGAGGGGCUGGAG	23	chr4	114614902	114615019	[+]	5p	mir-671	-	0	2	0
bta-mir-677	CUCACUGAUGAGCAGCUUCUGAC	23	chr5	57121853	57121918	[+]	5p	mir-677	-	0	0	0
bta-mir-708	AAGGAGCUUACAAUCUAGCUGGG	23	chr29	16686224	16686332	[+]	5p	mir-708	+	365	176	213
bta-mir-7-1	UGGAAGACUAGUGAUUUUGUUGUU	24	chr21	19989064	19989161	[+]	5p	mir-7	+	94	23	14
bta-mir-7-2	UGGAAGACUAGUGAUUUUGUUGUU	24	chr8	78575531	78575639	[-]	5p	mir-7	+	94	23	14
bta-mir-7-3	UGGAAGACUAGUGAUUUUGUUGUU	24	chr7	20584157	20584238	[-]	5p	mir-7	+	94	23	14
bta-mir-744	UGCGGGGCUAGGGCUAACAGCA	22	chr19	31333512	31333611	[+]	5p	mir-744	+	292	166	84
bta-mir-758	UUUGUGACCUGGUCCACUAACC	22	chr21	67565766	67565853	[+]	3p	mir-379	-	0	0	0
bta-mir-759	GCAGACUGCAAACAAUUUUGAC	22	chr12	10980687	10980782	[-]	5p	mir-759	-	0	0	0
bta-mir-760	CCCCUCAGUCCACCAGAGCCCG	22	chr3	49797090	49797206	[-]	5p	mir-760	+	0	1	1
bta-mir-761	GCAGCAGGGUGAAACUGACACA	22	chr3	95045041	95045116	[+]	5p	mir-761	-	0	0	0
bta-mir-763	CCAGCUGGGAGGAACCAGUGGC	22	chr5	48164007	48164126	[-]	5p	mir-763	-	0	0	0
bta-mir-764	GGUGCUCACUCGUCCUUCU	19	chrX	67800435	67800529	[+]	5p	mir-764	-	0	0	0
bta-mir-767	UGCACCAUGGUUGUCUGAGCAUG	23	chrX	35020218	35020322	[-]	5p	mir-767	+	2	0	0
bta-mir-769	UGAGACCUCCGGGUUCUGAGCU	22	chr18	53945876	53945994	[+]	5p	mir-769	+	0	0	1
bta-mir-7691	GCUGAGAGGUCUAAUAACUA	20	chr7	83830835	83830901	[+]	5p		-	0	0	0
bta-mir-7857	AUAGCCAGUUGGGGAAGAAUGC	22	chr23	30890110	30890175	[+]	5p		-	0	0	0
bta-mir-7858	ACGCAAUUCUUCAAAAUCUUAGC	23	chr20	10187790	10187848	[-]	3p		-	0	0	0
bta-mir-7859	AAAAACUGGCAGCUUCAUGUAA	22	chr10	85658691	85658748	[+]	3p		-	0	0	0
bta-mir-7860	UGGAGCGGCUGCACAGAGCGU	21	chr12	15638216	15638278	[+]	3p		-	0	0	0
bta-mir-7861	UGCUACCUAGUCUGAGUGAGUGA	23	chr13	13129033	13129093	[-]	3p		-	0	0	0
bta-mir-7861-3p	ATGCTACCTAGTCTGAGTGAGT	23	chr13	11656193	11656270	[-]	3p		+	12	0	0
bta-mir-7862	UGGUGCUCCCUGGAGCUGAGC	21	chr9	61455917	61455979	[-]	3p		-	0	0	0
bta-mir-7863	AUGGACUGUCACCUGAGGAGC	21	chr8	102957141	102957197	[+]	5p		-	0	0	0
bta-mir-7864	CUUCCUCUUCCGGUUGGCAGA	21	chr29	45367350	45367409	[-]	3p		-	0	0	0
bta-mir-7865	CAGGGAGGGCAGGGGAGGG	19	chr18	62671138	62671197	[+]	5p		-	0	0	0
bta-mir-873	GCAGGAACUUGUGAGUCUCCU	21	chr8	15159560	15159636	[+]	5p	mir-873	-	0	0	0
bta-mir-874	CUGCCCUGGCCCGAGGGACCGA	22	chr7	50687424	50687499	[-]	3p	mir-874	+	2	3	6
bta-mir-875	UAUACCUCAGUUUUAUCAGGUG	22	chr14	66995017	66995093	[+]	5p	mir-875	-	0	0	0
bta-mir-876	UGGAUUUCUUUGUGAAUCACCA	22	chr8	15183224	15183304	[+]	5p	mir-876	-	0	0	0
bta-mir-877	GUAGAGGAGAUGGCGCAGGG	20	chr23	28203151	28203252	[-]	5p	mir-877	+	364	412	114
bta-mir-885	UCCAUUACACUACCCUGCCUCU	22	chr22	55072939	55073012	[-]	5p	mir-885	-	0	0	0
bta-mir-9-1	UCUUUGGUUAUCUAGCUGUAUG	22	chr21	21250101	21250190	[+]	5p	mir-9	+	86	60	46
bta-mir-9-2	UCUUUGGUUAUCUAGCUGUAUG	22	chr7	90554677	90554763	[-]	5p	mir-9	+	86	60	46
bta-mir-92a-1	UAUUGCACUUGUCCCGGCCUGU	22	chr12	66227255	66227332	[+]	3p	mir-25	+	5929	1218	1767
bta-mir-92a-2	UAUUGCACUUGUCCCGGCCUGU	22	chrX	17917857	17917924	[-]	3p	mir-25	+	5929	1218	1767
bta-mir-92b	UAUUGCACUCGUCCCGGCCUCC	22	chr3	15480725	15480820	[-]	3p	mir-25	+	1182	131	148
bta-mir-93	CAAAGUGCUGUUCGUGCAGGUA	22	chr25	36892249	36892325	[+]	5p	mir-17	+	1776	432	654
bta-mir-935	CCAGUUACCGCUUCCGCUACCGC	23	chr18	62098102	62098192	[+]	3p	mir-935	-	0	0	0
bta-mir-940	AAGGCUGGGCCCCCGCUCCGC	21	chr25	1792865	1792957	[+]	3p	mir-940	+	0	0	1
bta-mir-95	UUCAACGGGUAUUUAUUGAGCA	22	chr6	119145904	119145984	[-]	3p	mir-95	+	18	23	78
bta-mir-96	UUUGGCACUAGCACAUUUUUGCU	23	chr4	94411193	94411295	[-]	5p	mir-96	-	0	0	0
bta-mir-98	UGAGGUAGUAAGUUGUAUUGUU	22	chrX	96382628	96382746	[-]	5p	let-7	+	1442	1000	812
bta-mir-99a	AACCCGUAGAUCCGAUCUUGU	21	chr1	19931185	19931265	[-]	5p	mir-99	+	619	769	865
bta-mir-99b	CACCCGUAGAACCGACCUUGCG	22	chr18	58014868	58014937	[+]	5p	mir-99	+	5844	1356	1388
Note:“+”present in our dataset,“-”absent in our dataset.

## Sheet: Sheet3
															mir-339	1
															mir-34	3
															mir-340	1
															mir-342	1
															mir-3432	2
															mir-345	1
															mir-346	1
															mir-361	1
															mir-3613	1
															mir-362	1
															mir-363	1
															mir-365	2
															mir-3660	1
															mir-368	5
															mir-370	1
															mir-374	2
															mir-375	1
															mir-378	3
															mir-379	5
															mir-383	1
															mir-3956	1
															mir-3957	1
															mir-412	1
															mir-423	1
															mir-425	1
															mir-431	1
															mir-432	1
															mir-433	1
															mir-449	3
															mir-450	3
															mir-451	1
															mir-452	1
															mir-454	1
															mir-455	1
															mir-483	1
															mir-484	1
															mir-485	1
															mir-486	1
															mir-491	1
															mir-493	1
															mir-497	1
															mir-499	1
															mir-500	4
															mir-503	1
															mir-504	1
															mir-505	1
															mir-541	1
															mir-542	1
															mir-582	1
															mir-592	1
															mir-615	1
															mir-628	1
															mir-652	1
															mir-6529	1
															mir-6536	2
															mir-664	1
															mir-665	1
															mir-7	3
															mir-708	1
															mir-744	1
															mir-760	1
															mir-767	1
															mir-769	1
															mir-874	1
															mir-877	1
															mir-9	2
															mir-940	1
															mir-95	2
															mir-99	2
