# Supplementary material for: Effect of differentiation on microRNA expression in bovine skeletal muscle satellite cells by deep sequencing
Source: Cell Mol Biol Lett. 2016 Jul 28;21:8. doi: 10.1186/s11658-016-0009-x (PMC5415838; doi:10.1186/s11658-016-0009-x)
Supplement: Supplementary file 3 — The known miRNA expression profiles between two libraries. Note: The data in this supplementary file can be seen in the Excel spreadsheet. [file 11658_2016_9_MOESM3_ESM.xls]

## Sheet: D1-P
Additional file 3 The known miRNAs expression profiles between MDSC-P and MDSC-D1 libraries
miR-name	MDSC-D1-expressed	MDSC-P-expressed		MDSC-D1-std	MDSC-P-std	MDSC-D1/MDSC-P	fold-change(log2 MDSC-D1/MDSC-P)	P-value	sig-lable
bta-miR-7861	0	55		0.01	9.368	0.00106746	-9.8716	2.17607e-17	**
bta-miR-2459	0	28	-28	0.01	4.7692	0.00209679	-8.8976	3.28423e-09	**
bta-miR-339b	0	13	-13	0.01	2.2143	0.0045161	-7.79071	0.000114866	**
bta-miR-2284v	0	6	-6	0.01	1.022	0.00978474	-6.67525	0.0151569	*
bta-miR-2353	0	6	-6	0.01	1.022	0.00978474	-6.67525	0.0151569	*
bta-miR-6525	0	6	-6	0.01	1.022	0.00978474	-6.67525	0.0151569	*
bta-miR-4286	3	206	-203	0.5066	35.0874	0.0144382	-6.11396	7.73106e-58	**
bta-miR-149-5p	2	34	-32	0.3377	5.7911	0.0583136	-4.10002	8.87144e-09	**
bta-miR-455-3p	7	106	-99	1.182	18.0547	0.0654677	-3.93307	2.73981e-24	**
bta-miR-541	1	15	-14	0.1689	2.5549	0.0661083	-3.91903	0.000257199	**
bta-miR-2441	1	14	-13	0.1689	2.3846	0.0708295	-3.81951	0.000487922	**
bta-miR-2477	37	475	-438	6.2477	80.9054	0.0772223	-3.69484	4.32993e-99	**
bta-miR-505	1	12	-11	0.1689	2.0439	0.0826361	-3.59708	0.00173699	**
bta-miR-655	3	34	-31	0.5066	5.7911	0.0874791	-3.51492	5.8064e-08	**
bta-let-7a-3p	4	43	-39	0.6754	7.3241	0.0922161	-3.43884	1.2712e-09	**
bta-miR-129-3p	75	759	-684	12.6642	129.278	0.0979608	-3.35165	8.62767e-145	**
bta-miR-410	1	10	-9	0.1689	1.7033	0.0991605	-3.33409	0.00607359	**
bta-miR-2346	4	37	-33	0.6754	6.3021	0.107171	-3.22202	4.87185e-08	**
bta-miR-92b	131	1182	-1051	22.1202	201.327	0.109872	-3.1861	3.21613e-214	**
bta-miR-129	5	45	-40	0.8443	7.6647	0.110154	-3.1824	1.94604e-09	**
bta-miR-129-5p	5	45	-40	0.8443	7.6647	0.110154	-3.1824	1.94604e-09	**
bta-miR-2284k	1	9	-8	0.1689	1.5329	0.110183	-3.18202	0.011261	*
bta-miR-487b	20	179	-159	3.3771	30.4886	0.110766	-3.17441	1.12397e-33	**
bta-miR-15b	104	870	-766	17.5611	148.185	0.118508	-3.07694	5.91351e-153	**
bta-miR-2448-3p	1	8	-7	0.1689	1.3626	0.123954	-3.01212	0.0207337	*
bta-miR-122	70	543	-473	11.82	92.4876	0.127801	-2.96803	8.90008e-93	**
bta-miR-1814c	3	23	-20	0.5066	3.9175	0.129317	-2.95101	4.48894e-05	**
bta-miR-2310	3	23	-20	0.5066	3.9175	0.129317	-2.95101	4.48894e-05	**
bta-miR-1249	6	45	-39	1.0131	7.6647	0.132177	-2.91945	8.6671e-09	**
bta-miR-204	7	52	-45	1.182	8.857	0.133454	-2.90559	6.2735e-10	**
bta-miR-2314	2	14	-12	0.3377	2.3846	0.141617	-2.81993	0.00221835	**
bta-miR-212	1	7	-6	0.1689	1.1923	0.141659	-2.81951	0.0378588	*
bta-miR-2419-5p	1	7	-6	0.1689	1.1923	0.141659	-2.81951	0.0378588	*
bta-miR-2425-5p	1	7	-6	0.1689	1.1923	0.141659	-2.81951	0.0378588	*
bta-miR-2486-3p	1	7	-6	0.1689	1.1923	0.141659	-2.81951	0.0378588	*
bta-miR-6119-3p	4	27	-23	0.6754	4.5988	0.146864	-2.76744	1.73666e-05	**
bta-miR-215	11	74	-63	1.8574	12.6042	0.147364	-2.76255	5.57426e-13	**
bta-miR-339a	19	125	-106	3.2083	21.2909	0.150689	-2.73036	9.20449e-21	**
bta-miR-2299-3p	2	13	-11	0.3377	2.2143	0.152509	-2.71304	0.00396384	**
bta-miR-2320-3p	2	13	-11	0.3377	2.2143	0.152509	-2.71304	0.00396384	**
bta-miR-23a	3820	24103	-20283	645.032	4105.4	0.157118	-2.67008	0	**
bta-miR-27a-5p	4	25	-21	0.6754	4.2582	0.158612	-2.65643	5.39764e-05	**
bta-miR-19b	37	227	-190	6.2477	38.6643	0.161588	-2.62961	4.15605e-35	**
bta-miR-2285f	4	24	-20	0.6754	4.0879	0.165219	-2.59755	9.453e-05	**
bta-miR-483	4	24	-20	0.6754	4.0879	0.165219	-2.59755	9.453e-05	**
bta-miR-193b	233	1370	-1137	39.3436	233.348	0.168605	-2.56828	3.20732e-198	**
bta-miR-1260b	13	75	-62	2.1951	12.7745	0.171835	-2.54091	4.13445e-12	**
bta-miR-6123	8	46	-38	1.3509	7.835	0.172419	-2.53601	6.79797e-08	**
bta-miR-1306	62	355	-293	10.4691	60.4661	0.17314	-2.52999	8.77134e-52	**
bta-miR-2284aa-1	3	17	-14	0.5066	2.8956	0.174955	-2.51494	0.0013936	**
bta-miR-2284aa-2	3	17	-14	0.5066	2.8956	0.174955	-2.51494	0.0013936	**
bta-miR-2284aa-3	3	17	-14	0.5066	2.8956	0.174955	-2.51494	0.0013936	**
bta-miR-2284aa-4	3	17	-14	0.5066	2.8956	0.174955	-2.51494	0.0013936	**
bta-miR-374b	199	1109	-910	33.6024	188.893	0.177891	-2.49093	2.49808e-155	**
bta-miR-376b	9	50	-41	1.5197	8.5164	0.178444	-2.48646	2.5656e-08	**
bta-miR-2450a	19	103	-84	3.2083	17.5437	0.182875	-2.45107	1.53097e-15	**
bta-miR-2316	5	27	-22	0.8443	4.5988	0.183591	-2.44543	5.97898e-05	**
bta-miR-21-3p	101	544	-443	17.0545	92.658	0.184059	-2.44176	2.27843e-75	**
bta-miR-145	177	921	-744	29.8876	156.871	0.190523	-2.39196	2.2453e-123	**
bta-miR-2284d	6	31	-25	1.0131	5.2801	0.191871	-2.38179	2.17017e-05	**
bta-miR-184	284	1445	-1161	47.9552	246.123	0.194843	-2.35962	2.01804e-189	**
bta-miR-27a-3p	1022	5133	-4111	172.571	874.289	0.197385	-2.34092	0	**
bta-miR-187	2	10	-8	0.3377	1.7033	0.198262	-2.33452	0.0215683	*
bta-miR-2285v	2	10	-8	0.3377	1.7033	0.198262	-2.33452	0.0215683	*
bta-miR-652	2	10	-8	0.3377	1.7033	0.198262	-2.33452	0.0215683	*
bta-miR-324	6	30	-24	1.0131	5.1098	0.198266	-2.33449	3.69396e-05	**
bta-miR-361	33	161	-128	5.5723	27.4227	0.2032	-2.29903	6.88553e-22	**
bta-miR-92a	1218	5929	-4711	205.667	1009.87	0.203657	-2.29579	0	**
bta-miR-23b-3p	1022	4782	-3760	172.571	814.504	0.211873	-2.23873	0	**
bta-miR-196b	56	259	-203	9.456	44.1147	0.21435	-2.22196	5.90657e-33	**
bta-miR-22-3p	1140	5233	-4093	192.496	891.322	0.215967	-2.21112	0	**
bta-miR-106b	242	1096	-854	40.8633	186.679	0.218897	-2.19168	8.60308e-132	**
bta-miR-132	6	27	-21	1.0131	4.5988	0.220297	-2.18248	0.000176959	**
bta-miR-18a	17	76	-59	2.8706	12.9449	0.221755	-2.17296	2.0785e-10	**
bta-miR-299	9	40	-31	1.5197	6.8131	0.223056	-2.16452	4.87391e-06	**
bta-miR-345-5p	16	70	-54	2.7017	11.9229	0.226598	-2.1418	1.53692e-09	**
bta-miR-99b	1356	5844	-4488	228.969	995.392	0.230029	-2.12011	0	**
bta-miR-378c	76	326	-250	12.8331	55.5266	0.231116	-2.11331	1.17154e-38	**
bta-miR-346	4	17	-13	0.6754	2.8956	0.23325	-2.10005	0.00407883	**
bta-miR-20a	69	291	-222	11.6511	49.5652	0.235066	-2.08886	3.44582e-34	**
bta-miR-365-3p	596	2499	-1903	100.638	425.647	0.236436	-2.08048	5.17397e-279	**
bta-miR-93	432	1776	-1344	72.946	302.501	0.241143	-2.05204	2.18163e-195	**
bta-miR-7	23	94	-71	3.8837	16.0108	0.242568	-2.04354	1.00724e-11	**
bta-miR-197	15	61	-46	2.5328	10.39	0.243773	-2.03639	4.94559e-08	**
bta-miR-2339	3	12	-9	0.5066	2.0439	0.247859	-2.01241	0.0203261	*
bta-miR-2447	11	43	-32	1.8574	7.3241	0.253601	-1.97937	7.5164e-06	**
bta-miR-6121-3p	52	201	-149	8.7805	34.2358	0.256471	-1.96313	2.44626e-22	**
bta-miR-665	15	55	-40	2.5328	9.368	0.270367	-1.88701	8.68721e-07	**
bta-miR-196a	478	1719	-1241	80.7134	292.792	0.275668	-1.859	4.41448e-166	**
bta-miR-2284p	2	7	-5	0.3377	1.1923	0.283234	-1.81993	0.106359
bta-miR-484	14	49	-35	2.364	8.346	0.283249	-1.81985	6.02606e-06	**
bta-miR-2285g	47	164	-117	7.9363	27.9337	0.284112	-1.81547	8.4953e-17	**
bta-miR-16a	271	934	-663	45.7601	159.085	0.287645	-1.79764	4.47789e-87	**
bta-miR-133a	226	774	-548	38.1616	131.833	0.289469	-1.78852	5.70337e-72	**
bta-miR-2285e	83	280	-197	14.0151	47.6916	0.293869	-1.76675	1.17098e-26	**
bta-miR-2397-3p	11	37	-26	1.8574	6.3021	0.294727	-1.76255	0.000125845	**
bta-miR-130b	186	620	-434	31.4073	105.603	0.29741	-1.74948	2.69202e-56	**
bta-miR-2285b	3	10	-7	0.5066	1.7033	0.297423	-1.74941	0.0552858
bta-miR-2285u	3	10	-7	0.5066	1.7033	0.297423	-1.74941	0.0552858
bta-miR-331	203	667	-464	34.2779	113.608	0.30172	-1.72872	1.85215e-59	**
bta-miR-3431	29	95	-66	4.8968	16.1811	0.302625	-1.7244	1.06396e-09	**
bta-miR-369-5p	8	26	-18	1.3509	4.4285	0.305047	-1.7129	0.00172396	**
bta-miR-17-3p	106	336	-230	17.8988	57.2299	0.312753	-1.67691	1.51019e-29	**
bta-miR-2468	6	19	-13	1.0131	3.2362	0.313052	-1.67552	0.00877682	**
bta-miR-28	68	213	-145	11.4822	36.2797	0.316491	-1.65976	4.91237e-19	**
bta-miR-210	51	157	-106	8.6117	26.7414	0.322036	-1.63471	3.90013e-14	**
bta-miR-2284y	720	2203	-1483	121.577	375.231	0.324005	-1.62591	3.06425e-176	**
bta-miR-1777a	2	6	-4	0.3377	1.022	0.330431	-1.59758	0.175456
bta-miR-2398	4	12	-8	0.6754	2.0439	0.330447	-1.59751	0.04703	*
bta-miR-32	9	27	-18	1.5197	4.5988	0.330456	-1.59747	0.00235181	**
bta-miR-425-3p	9	27	-18	1.5197	4.5988	0.330456	-1.59747	0.00235181	**
bta-miR-2469	3	9	-6	0.5066	1.5329	0.330485	-1.59734	0.0892969
bta-miR-376e	16	47	-31	2.7017	8.0054	0.337485	-1.56711	6.70182e-05	**
bta-miR-455-5p	10	29	-19	1.6886	4.9395	0.341856	-1.54854	0.00202894	**
bta-miR-17-5p	238	683	-445	40.1878	116.333	0.345454	-1.53344	1.76205e-51	**
bta-miR-2388-3p	7	20	-13	1.182	3.4065	0.346984	-1.52706	0.01176	*
bta-miR-2400	11	31	-20	1.8574	5.2801	0.351774	-1.50728	0.00174017	**
bta-miR-24-3p	4839	13595	-8756	817.097	2315.6	0.352866	-1.50281	0	**
bta-miR-29c	74	206	-132	12.4954	35.0874	0.356122	-1.48956	5.44795e-16	**
bta-miR-27b	1194	3207	-2013	201.615	546.239	0.369096	-1.43793	1.23561e-213	**
bta-miR-2344	432	1160	-728	72.946	197.579	0.369198	-1.43753	1.83037e-78	**
bta-miR-424-5p	97	258	-161	16.3791	43.9444	0.372723	-1.42382	1.80824e-18	**
bta-miR-380-3p	29	76	-47	4.8968	12.9449	0.37828	-1.40247	2.78789e-06	**
bta-miR-155	463	1207	-744	78.1806	205.585	0.380284	-1.39485	5.10976e-78	**
bta-miR-2478	25	65	-40	4.2214	11.0713	0.381292	-1.39103	1.6886e-05	**
bta-miR-409a	14	36	-22	2.364	6.1318	0.385531	-1.37508	0.00159354	**
bta-miR-148b	72	185	-113	12.1577	31.5105	0.38583	-1.37396	5.11243e-13	**
bta-miR-133b	367	939	-572	61.9703	159.937	0.387466	-1.36786	2.35378e-59	**
bta-miR-10b	253	647	-394	42.7207	110.202	0.387659	-1.36714	2.1109e-41	**
bta-miR-2284w	11	28	-17	1.8574	4.7692	0.389457	-1.36046	0.00591691	**
bta-miR-16b	395	997	-602	66.6983	169.816	0.392768	-1.34825	1.41658e-61	**
bta-miR-2366	4	10	-6	0.6754	1.7033	0.396524	-1.33452	0.114547
bta-miR-30b-5p	12	30	-18	2.0263	5.1098	0.396552	-1.33442	0.00495069	**
bta-miR-15a	326	808	-482	55.0472	137.624	0.399982	-1.32199	8.64716e-49	**
bta-miR-378	2214	5469	-3255	373.848	931.519	0.401332	-1.31713	1.22482727316083e-317	**
bta-miR-9-3p	26	64	-38	4.3903	10.9009	0.402747	-1.31206	4.45885e-05	**
bta-miR-1271	5	12	-7	0.8443	2.0439	0.413083	-1.2755	0.0926235
bta-miR-2284z	66	158	-92	11.1445	26.9117	0.414114	-1.2719	3.25371e-10	**
bta-miR-152	9069	21311	-12242	1531.36	3629.84	0.421881	-1.24509	0	**
bta-miR-193a-3p	304	708	-404	51.3324	120.592	0.425671	-1.23219	1.11472e-38	**
bta-miR-574	65	151	-86	10.9757	25.7194	0.426748	-1.22854	2.23288e-09	**
bta-miR-532	573	1306	-733	96.7548	222.447	0.434956	-1.20106	3.50158e-67	**
bta-miR-25	11127	25277	-14150	1878.87	4305.36	0.436402	-1.19627	0	**
bta-miR-191	3942	8890	-4948	665.632	1514.21	0.439591	-1.18577	0	**
bta-miR-542-5p	4	9	-5	0.6754	1.5329	0.440603	-1.18245	0.174325
bta-miR-421	53	119	-66	8.9494	20.2689	0.441534	-1.1794	2.80568e-07	**
bta-miR-374a	123	276	-153	20.7694	47.0103	0.441805	-1.17852	4.77934e-15	**
bta-miR-107	12987	28185	-15198	2192.94	4800.67	0.456799	-1.13037	0	**
bta-miR-1388-3p	6	13	-7	1.0131	2.2143	0.457526	-1.12807	0.110898
bta-miR-202	6	13	-7	1.0131	2.2143	0.457526	-1.12807	0.110898
bta-miR-199c	86	186	-100	14.5217	31.6808	0.458375	-1.1254	5.92515e-10	**
bta-miR-2300b-3p	7	15	-8	1.182	2.5549	0.46264	-1.11204	0.0891546
bta-miR-29a	72013	153254	-81241	12159.9	26103.3	0.465836	-1.10211	0	**
bta-miR-34a	75	158	-83	12.6642	26.9117	0.470583	-1.08748	2.86996e-08	**
bta-miR-101	3283	6905	-3622	554.356	1176.11	0.471347	-1.08514	4.81797e-295	**
bta-miR-708	176	365	-189	29.7187	62.1694	0.478028	-1.06483	1.01525e-16	**
bta-miR-2284x	16552	34204	-17652	2794.91	5825.87	0.479742	-1.05967	0	**
bta-miR-22-5p	153	316	-163	25.835	53.8234	0.479996	-1.05891	1.48102e-14	**
bta-miR-660	1116	2271	-1155	188.444	386.813	0.487171	-1.0375	1.47584e-91	**
bta-miR-193a-5p	301	612	-311	50.8258	104.24	0.487583	-1.03628	7.02756e-26	**
bta-miR-495	117	235	-118	19.7562	40.0269	0.493573	-1.01866	1.35655e-10	**
bta-miR-502a	6	12	-6	1.0131	2.0439	0.49567	-1.01255	0.260093
bta-miR-376d	4	8	-4	0.6754	1.3626	0.49567	-1.01255	0.260093
bta-miR-3956	4	8	-4	0.6754	1.3626	0.49567	-1.01255	0.16131
bta-miR-6119-5p	224	448	-224	37.8239	76.3066	0.495683	-1.01251	1.06564e-18	**
bta-miR-192	2869	5633	-2764	484.449	959.453	0.504922	-0.985866	3.08503e-206
bta-miR-760-3p	139	271	-132	23.4711	46.1587	0.508487	-0.975717	2.83182e-11
bta-miR-214	512	997	-485	86.4545	169.816	0.509106	-0.973961	2.77969e-37
bta-miR-1185	16	31	-15	2.7017	5.2801	0.511676	-0.966698	0.0271531
bta-miR-181d	711	1358	-647	120.057	231.304	0.519044	-0.946073	7.19138e-48
bta-miR-151-5p	274	521	-247	46.2667	88.7404	0.521371	-0.939617	3.62265e-19
bta-miR-148a	545	1030	-485	92.0268	175.437	0.524558	-0.930827	8.79632e-36
bta-miR-130a	209	392	-183	35.291	66.7682	0.52856	-0.919861	2.48818e-14
bta-miR-2355-3p	8	15	-7	1.3509	2.5549	0.528749	-0.919346	0.145599
bta-miR-151-3p	170	317	-147	28.7056	53.9937	0.531647	-0.911459	1.04369e-11
bta-miR-423-3p	189	351	-162	31.9139	59.7848	0.533813	-0.905594	1.09698e-12
bta-miR-103	18147	32643	-14496	3064.24	5559.99	0.551123	-0.859553	0
bta-miR-432	975	1748	-773	164.635	297.732	0.552964	-0.854741	9.17464e-52
bta-miR-194	37	66	-29	6.2477	11.2416	0.555766	-0.84745	0.00368046
bta-miR-493	18	32	-14	3.0394	5.4505	0.557637	-0.842602	0.0454342
bta-miR-186	276	490	-214	46.6044	83.4603	0.558402	-0.840624	2.85344e-15
bta-miR-342	1084	1915	-831	183.041	326.176	0.56117	-0.83349	3.09879e-54
bta-miR-100	368	648	-280	62.1392	110.372	0.562998	-0.828799	2.86499e-19
bta-miR-452	1612	2838	-1226	272.197	483.388	0.563101	-0.828533	1.03998e-78
bta-miR-744	166	292	-126	28.0302	49.7355	0.563585	-0.827294	1.85053e-09
bta-miR-26b	2768	4837	-2069	467.395	823.872	0.567315	-0.817779	6.68361e-130
bta-miR-195	98	171	-73	16.5479	29.1259	0.568151	-0.815654	5.62781e-06
bta-miR-411a	105	181	-76	17.7299	30.8292	0.575101	-0.798113	4.54437e-06
bta-miR-30c	46	79	-33	7.7674	13.4558	0.577253	-0.792724	0.00266811
bta-miR-6517	14	24	-10	2.364	4.0879	0.578292	-0.79013	0.102308
bta-miR-2387	30	51	-21	5.0657	8.6867	0.583156	-0.778047	0.0178471
bta-miR-3141	36	61	-25	6.0788	10.39	0.585063	-0.773337	0.00988025
bta-miR-128	2839	4807	-1968	479.384	818.763	0.585498	-0.772265	3.77815e-117
bta-miR-497	140	237	-97	23.6399	40.3675	0.585617	-0.77197	3.3973e-07
bta-miR-29b	898	1516	-618	151.633	258.216	0.587234	-0.767993	7.81439e-38
bta-miR-450b	24	40	-16	4.0526	6.8131	0.594825	-0.749464	0.0426546
bta-miR-26a	2287	3801	-1514	386.175	647.413	0.596489	-0.745433	1.32158e-87
bta-miR-125b	6610	10950	-4340	1116.14	1865.08	0.598441	-0.740719	6.25057e-246
bta-miR-449a	632	1046	-414	106.717	178.162	0.59899	-0.739397	5.03936e-25
bta-miR-2284ab	82	134		13.8462	22.8238	0.606656	-0.721049	0.000306793
bta-miR-21-5p	92391	149587	-57196	15600.8	25478.7	0.612308	-0.707671	0
bta-miR-486	509	812	-303	85.948	138.306	0.621435	-0.686324	1.50018e-17
bta-miR-143	1672	2665	-993	282.328	453.922	0.621975	-0.685071	1.06448e-53
bta-miR-149-3p	27	43	-16	4.5591	7.3241	0.622479	-0.683902	0.0522287
bta-miR-181c	78	124	-46	13.1708	21.1206	0.6236	-0.681308	0.00095697
bta-miR-425-5p	28	44	-16	4.728	7.4944	0.630871	-0.664583	0.0554789
bta-miR-221	47691	74232	-26541	8052.94	12643.7	0.636912	-0.650835	0
bta-miR-323	28	43	-15	4.728	7.3241	0.64554	-0.631421	0.0704603
bta-miR-379	148	227	-79	24.9908	38.6643	0.646353	-0.629605	3.01604e-05
bta-let-7d	23987	36513	-12526	4050.36	6219.15	0.651272	-0.618668	0
bta-miR-424-3p	195	296	-101	32.927	50.4168	0.653096	-0.614633	3.08954e-06
bta-let-7i	121574	180815	-59241	20528.6	30797.7	0.666561	-0.58519	0
bta-miR-362-3p	29	43	-14	4.8968	7.3241	0.668587	-0.580812	0.0931907
bta-miR-450a	34	50	-16	5.7411	8.5164	0.674123	-0.568917	0.0752619
bta-miR-98	1000	1442	-442	168.857	245.612	0.687494	-0.540582	4.28454e-20
bta-miR-9-5p	60	86	-26	10.1314	14.6481	0.691653	-0.53188	0.0277088
bta-miR-31	198	283	-85	33.4336	48.2026	0.693606	-0.527812	7.00511e-05
bta-miR-154c	4944	7012	-2068	834.827	1194.33	0.698989	-0.516658	4.09353e-84
bta-miR-199b	72	102	-30	12.1577	17.3734	0.699788	-0.51501	0.019827
bta-miR-30b-3p	17	24	-7	2.8706	4.0879	0.702219	-0.510008	0.267594
bta-miR-6534	10	14	-4	1.6886	2.3846	0.708127	-0.49792	0.570203
bta-miR-2320-5p	5	7	-2	0.8443	1.1923	0.708127	-0.49792	0.411795
bta-miR-330	167	232	-65	28.199	39.5159	0.713611	-0.486789	0.000828421
bta-miR-3432	8275	11426	-3151	1397.29	1946.16	0.717972	-0.478	4.1882e-118
bta-miR-33a	437	599	-162	73.7903	102.026	0.72325	-0.467434	2.21931e-07
bta-let-7f	727085	995558	-268473	122773	169571	0.724023	-0.465892	0
bta-miR-433	103	140	-37	17.3922	23.8458	0.729361	-0.455295	0.0146827
bta-miR-1277	76	103	-27	12.8331	17.5437	0.731493	-0.451083	0.0381289
bta-miR-224	176	235	-59	29.7187	40.0269	0.742468	-0.429599	0.00270826
bta-miR-140	25099	33418	-8319	4238.13	5691.99	0.744578	-0.425506	5.87727e-276
bta-let-7g	33271	43762	-10491	5618.02	7453.86	0.753707	-0.407924	0
bta-miR-6529	1004	1316	-312	169.532	224.15	0.756331	-0.402911	2.16653e-11
bta-miR-1468	48	61	-13	8.1051	10.39	0.780087	-0.358294	0.198609
bta-miR-362-5p	16	20	-4	2.7017	3.4065	0.793101	-0.334423	0.494465
bta-miR-369-3p	28	35	-7	4.728	5.9614	0.793102	-0.334421	0.363088
bta-miR-496	8	10	-2	1.3509	1.7033	0.793107	-0.334412	0.633915
bta-miR-199a-3p	77923	96205	-18282	13157.8	16386.3	0.802975	-0.316573	0
bta-miR-345-3p	96	118	-22	16.2102	20.0986	0.806534	-0.310193	0.117651
bta-miR-411c-5p	87	106	-19	14.6905	18.0547	0.813666	-0.297491	0.154144
bta-miR-365-5p	232	273	-41	39.1747	46.4993	0.842479	-0.247287	0.0547444
bta-miR-23b-5p	857	1000	-143	144.71	170.327	0.849601	-0.235143	0.000455169
bta-miR-499	6	7	-1	1.0131	1.1923	0.849702	-0.234971	0.77784
bta-miR-382	201	232	-31	33.9402	39.5159	0.8589	-0.219438	0.114396
bta-miR-30e-5p	191	219	-28	32.2516	37.3016	0.864617	-0.209867	0.141748
bta-miR-30d	2689	3030	-341	454.055	516.091	0.879796	-0.184758	1.31239e-06
bta-miR-2431-3p	33	37	-4	5.5723	6.3021	0.884197	-0.17756	0.609404
bta-miR-199a-5p	148	160	-12	24.9908	27.2523	0.917016	-0.124981	0.447956
bta-miR-125a	1529	1637	-108	258.182	278.825	0.925961	-0.110976	0.0305223
bta-miR-1246	38	40	-2	6.4165	6.8131	0.941789	-0.0865248	0.792207
bta-let-7a-5p	1273469	1331479	-58010	215034	226787	0.948174	-0.0767764	0
bta-miR-1307	349	363	-14	58.9309	61.8288	0.95313	-0.0692547	0.522126
bta-miR-185	9480	9816	-336	1600.76	1671.93	0.957432	-0.0627587	0.00251842
bta-miR-188	11	11	0	1.8574	1.8736	0.991354	-0.0125284	0.983229
bta-miR-504	14	14	0	2.364	2.3846	0.991361	-0.0125172	0.981211
bta-miR-449c	26	26	0	4.3903	4.4285	0.991374	-0.0124986	0.9747
bta-miR-127	388	385	3	65.5163	65.5759	0.999091	-0.00131182	0.989753
bta-miR-449b	59	58	1	9.9625	9.879	1.00845	0.0121428	0.964272
bta-miR-30a-5p	842	824	18	142.177	140.35	1.01302	0.0186652	0.791937
bta-miR-335	77	74	3	13.002	12.6042	1.03156	0.044829	0.849572
bta-miR-485	133	127	6	22.4579	21.6315	1.0382	0.0540893	0.763279
bta-miR-222	14771	14068	703	2494.18	2396.16	1.04091	0.0578397	0.000665281
bta-miR-494	215	201	14	36.3041	34.2358	1.06041	0.0846268	0.550556
bta-miR-503-5p	2243	2066	177	378.745	351.896	1.0763	0.106079	0.0158741
bta-miR-296	1154	1022	132	194.86	174.074	1.11941	0.162738	0.00859952
bta-miR-877	412	364	48	69.5689	61.9991	1.1221	0.166195	0.109267
bta-miR-136	17	15	2	2.8706	2.5549	1.12357	0.168085	0.747259
bta-miR-6120-3p	661	569	92	111.614	96.9161	1.15166	0.203712	0.013469
bta-miR-34c	599	508	91	101.145	86.5262	1.16895	0.225216	0.00957273
bta-miR-1839	2638	2197	441	445.443	374.209	1.19036	0.251399	1.49842e-09
bta-miR-99a-5p	769	619	150	129.851	105.433	1.2316	0.300534	0.000110187
bta-miR-154b	91	73	18	15.3659	12.4339	1.23581	0.305453	0.17822
bta-miR-1	87798	69315	18483	14825.3	11806.2	1.25572	0.32851	0
bta-miR-95	23	18	5	3.8837	3.0659	1.26674	0.341121	0.457717
bta-let-7b	808098	627767	180331	136453	106926	1.27614	0.351791	0
bta-miR-543	283	217	66	47.7864	36.961	1.29289	0.370596	0.0042968
bta-let-7e	62594	47986	14608	10569.4	8173.32	1.29316	0.3709	0
bta-miR-320a	79162	58698	20464	13367	9997.86	1.33699	0.418986	0
bta-miR-1434-3p	10	7	3	1.6886	1.1923	1.41625	0.50208	0.492337
bta-miR-30f	29	20	9	4.8968	3.4065	1.43749	0.523549	0.213742
bta-miR-2285o	9	6	3	1.5197	1.022	1.48699	0.572391	0.465163
bta-miR-615	6	4	2	1.0131	0.6813	1.48701	0.572414	0.558651
bta-miR-34b	17	11	6	2.8706	1.8736	1.53213	0.615539	0.275121
bta-miR-2422	135	85	50	22.7956	14.4778	1.57452	0.654913	0.00092485
bta-miR-376c	8	5	3	1.3509	0.8516	1.58631	0.665673	0.433548
bta-miR-181b	2125	1291	834	358.82	219.892	1.6318	0.706464	4.55089e-45
bta-miR-146b	38	23	15	6.4165	3.9175	1.63791	0.711853	0.0604182
bta-let-7c	105316	56528	48788	17783.3	9628.25	1.84699	0.885177	0
bta-miR-206	974847	493002	481845	164609	83971.6	1.9603	0.971072	0
bta-miR-2331-5p	15	7	8	2.5328	1.1923	2.1243	1.08699	0.0972653
bta-miR-10a	53	24	29	8.9494	4.0879	2.18924	1.13043	0.00103151	**
bta-miR-181a	4694	2105	2589	792.612	358.539	2.21068	1.14449	5.16388e-217	**
bta-miR-423-5p	38687	16887	21800	6532.55	2876.31	2.27115	1.18343	0	**
bta-miR-2443	121	51	70	20.4316	8.6867	2.35206	1.23392	9.27995e-08	**
bta-miR-139	67	27	40	11.3134	4.5988	2.46008	1.2987	3.73563e-05	**
bta-miR-2396	6	2	4	1.0131	0.3407	2.97358	1.5722	0.183993
bta-miR-99a-3p	35	11	24	5.91	1.8736	3.15436	1.65735	0.000386711	**
bta-miR-219-3p	17	0		2.8706	0.01	287.06	8.16521	8.24728e-06	**
bta-miR-219-5p	17	0		2.8706	0.01	287.06	8.16521	8.24728e-06	**
Note: (1) MDSC-P-std: The result of Solexa sequencing exhibited, presented the normalized expression level of miRNA in MDSC-P library. (2) MDSC-D1-std: The result of Solexa sequencing exhibited, presented the normalized expression level of miRNA in MDSC-D1 library. (3) fold-change(log2 MDSC-D1-std / MDSC-P-std): Fold change of miRNAs in both samples. (4) p-value: p value manifests the significanc…

## Sheet: D3-P
Additional file 3 The known miRNAs expression profiles between MDSC-P and MDSC-D3 libraries
miR-name	MDSC-D3-expressed	MDSC-P-expressed	MDSC-D3-std	MDSC-P-std	MDSC-D3/MDSC-P	fold-change(log2 MDSC-D3/MDSC-P)	P-value	sig-lable
bta-miR-7861	0	55	0.01	9.368	0.00106746	-9.8716	2.03836e-17	**
bta-miR-2459	0	28	0.01	4.7692	0.00209679	-8.8976	3.17491e-09	**
bta-miR-1814c	0	23	0.01	3.9175	0.00255265	-8.61379	1.04436e-07	**
bta-miR-2310	0	23	0.01	3.9175	0.00255265	-8.61379	1.04436e-07	**
bta-miR-2314	0	14	0.01	2.3846	0.00419358	-7.8976	5.61913e-05	**
bta-miR-339b	0	13	0.01	2.2143	0.0045161	-7.79071	0.000113004	**
bta-miR-2448-3p	0	8	0.01	1.3626	0.00733891	-7.09022	0.00371718	**
bta-miR-376d	0	8	0.01	1.3626	0.00733891	-7.09022	0.00371718	**
bta-miR-2284p	0	7	0.01	1.1923	0.00838715	-6.8976	0.00747545	**
bta-miR-2486-3p	0	7	0.01	1.1923	0.00838715	-6.8976	0.00747545	**
bta-miR-2284v	0	6	0.01	1.022	0.00978474	-6.67525	0.0150335	*
bta-miR-2353	0	6	0.01	1.022	0.00978474	-6.67525	0.0150335	*
bta-miR-2477	10	475	1.6846	80.9054	0.0208218	-5.58576	1.44505e-127	**
bta-miR-2285f	1	24	0.1685	4.0879	0.0412192	-4.60054	7.04639e-07	**
bta-miR-483	1	24	0.1685	4.0879	0.0412192	-4.60054	7.04639e-07	**
bta-miR-122	29	543	4.8855	92.4876	0.0528233	-4.24268	2.12782e-125	**
bta-miR-1249	3	45	0.5054	7.6647	0.0659387	-3.92273	5.50338e-11	**
bta-miR-2300b-3p	1	15	0.1685	2.5549	0.0659517	-3.92245	0.000252699	**
bta-miR-2355-3p	1	15	0.1685	2.5549	0.0659517	-3.92245	0.000252699	**
bta-miR-215	6	74	1.0108	12.6042	0.0801955	-3.64034	1.9878e-16	**
bta-miR-6121-3p	18	201	3.0324	34.2358	0.0885739	-3.49697	5.2505e-41	**
bta-miR-4286	20	206	3.3693	35.0874	0.0960259	-3.38043	8.364e-41	**
bta-miR-2285b	1	10	0.1685	1.7033	0.0989256	-3.33751	0.00600197	**
bta-miR-2285u	1	10	0.1685	1.7033	0.0989256	-3.33751	0.00600197	**
bta-miR-2344	118	1160	19.8788	197.579	0.100612	-3.31313	2.24818e-218	**
bta-miR-6119-3p	3	27	0.5054	4.5988	0.109898	-3.18576	4.04557e-06	**
bta-miR-2284k	1	9	0.1685	1.5329	0.109922	-3.18544	0.011141	*
bta-miR-27a-5p	3	25	0.5054	4.2582	0.118689	-3.07475	1.34041e-05	**
bta-miR-1260b	9	75	1.5162	12.7745	0.11869	-3.07473	1.65979e-14	**
bta-miR-3956	1	8	0.1685	1.3626	0.123661	-3.01554	0.0205364	*
bta-miR-92b	148	1182	24.9328	201.327	0.123842	-3.01342	3.09009e-203	**
bta-miR-2447	6	43	1.0108	7.3241	0.13801	-2.85715	2.62606e-08	**
bta-miR-2441	2	14	0.3369	2.3846	0.141282	-2.82335	0.00218427	**
bta-miR-21-3p	78	544	13.1402	92.658	0.141814	-2.81793	2.73077e-88	**
bta-miR-3431	14	95	2.3585	16.1811	0.145756	-2.77837	2.09567e-16	**
bta-miR-7	14	94	2.3585	16.0108	0.147307	-2.7631	3.6843e-16	**
bta-miR-18a	12	76	2.0216	12.9449	0.15617	-2.67881	6.30151e-13	**
bta-miR-129-3p	121	759	20.3842	129.278	0.157677	-2.66496	2.07048e-115	**
bta-let-7a-3p	7	43	1.1793	7.3241	0.161016	-2.63472	9.85917e-08	**
bta-miR-1271	2	12	0.3369	2.0439	0.164832	-2.60093	0.00693964	**
bta-miR-1777a	1	6	0.1685	1.022	0.164873	-2.60057	0.0679402
bta-miR-27a-3p	892	5133	150.27	874.289	0.171877	-2.54055	0	**
bta-miR-2450a	18	103	3.0324	17.5437	0.172848	-2.53242	4.20928e-16	**
bta-miR-2285g	29	164	4.8855	27.9337	0.174896	-2.51543	1.25778e-24	**
bta-miR-129	8	45	1.3477	7.6647	0.175832	-2.50773	1.12008e-07	**
bta-miR-129-5p	8	45	1.3477	7.6647	0.175832	-2.50773	1.12008e-07	**
bta-miR-187	2	10	0.3369	1.7033	0.197793	-2.33794	0.0213344	*
bta-miR-541	3	15	0.5054	2.5549	0.197816	-2.33777	0.00411044	**
bta-miR-184	298	1445	50.2025	246.123	0.203973	-2.29355	2.47078e-183	**
bta-miR-2316	6	27	1.0108	4.5988	0.219796	-2.18576	0.000172368	**
bta-miR-99b	1388	5844	233.829	995.392	0.234912	-2.08981	0	**
bta-miR-331	163	667	27.4597	113.608	0.241705	-2.04868	1.76425e-74	**
bta-miR-2339	3	12	0.5054	2.0439	0.247272	-2.01583	0.0200792	*
bta-miR-2398	3	12	0.5054	2.0439	0.247272	-2.01583	0.0200792	*
bta-miR-2284w	7	28	1.1793	4.7692	0.247274	-2.01582	0.000275977	**
bta-miR-23b-5p	251	1000	42.2846	170.327	0.248255	-2.0101	4.30072e-108	**
bta-miR-20a	74	291	12.4664	49.5652	0.251515	-1.99128	2.87847e-32	**
bta-miR-106b	284	1096	47.844	186.679	0.256291	-1.96415	8.69141e-115	**
bta-miR-455-3p	28	106	4.717	18.0547	0.261262	-1.93643	2.85741e-12	**
bta-miR-2285e	74	280	12.4664	47.6916	0.261396	-1.93569	5.08659e-30	**
bta-miR-130b	167	620	28.1336	105.603	0.26641	-1.90828	2.71686e-63	**
bta-miR-149-3p	12	43	2.0216	7.3241	0.27602	-1.85715	1.74307e-05	**
bta-miR-376b	14	50	2.3585	8.5164	0.276936	-1.85237	3.63444e-06	**
bta-miR-2425-5p	2	7	0.3369	1.1923	0.282563	-1.82335	0.105562
bta-miR-6534	4	14	0.6739	2.3846	0.282605	-1.82314	0.0180246	*
bta-miR-744	84	292	14.151	49.7355	0.284525	-1.81337	9.9208e-29	**
bta-miR-29c	60	206	10.1079	35.0874	0.288078	-1.79547	1.85259e-20	**
bta-miR-9-3p	19	64	3.2008	10.9009	0.293627	-1.76794	3.66766e-07	**
bta-miR-92a	1767	5929	297.677	1009.87	0.294768	-1.76235	0	**
bta-miR-2285v	3	10	0.5054	1.7033	0.296718	-1.75283	0.0547373
bta-miR-17-3p	102	336	17.1834	57.2299	0.300252	-1.73575	5.55862e-31	**
bta-miR-17-5p	211	683	35.546	116.333	0.305553	-1.71051	4.76343e-60	**
bta-miR-455-5p	9	29	1.5162	4.9395	0.306954	-1.7039	0.000944637	**
bta-miR-196a	537	1719	90.4655	292.792	0.308975	-1.69444	2.03056e-146	**
bta-miR-877	114	364	19.205	61.9991	0.309763	-1.69077	2.83152e-32	**
bta-miR-374b	349	1109	58.7942	188.893	0.311257	-1.68382	2.65395e-94	**
bta-miR-2468	6	19	1.0108	3.2362	0.312342	-1.6788	0.00862733	**
bta-miR-378c	104	326	17.5203	55.5266	0.31553	-1.66415	1.8504e-28	**
bta-miR-2284d	10	31	1.6846	5.2801	0.319047	-1.64816	0.000829525	**
bta-miR-2400	10	31	1.6846	5.2801	0.319047	-1.64816	0.000829525	**
bta-miR-149-5p	11	34	1.8531	5.7911	0.319991	-1.6439	0.000467069	**
bta-miR-2397-3p	12	37	2.0216	6.3021	0.320782	-1.64034	0.000263783	**
bta-miR-433	46	140	7.7494	23.8458	0.32498	-1.62158	1.21091e-12	**
bta-miR-2284z	52	158	8.7602	26.9117	0.325516	-1.6192	4.63213e-14	**
bta-miR-502a	4	12	0.6739	2.0439	0.329713	-1.60072	0.0465028	*
bta-miR-181d	454	1358	76.483	231.304	0.33066	-1.59658	9.91471e-107	**
bta-miR-25	8453	25277	1424.03	4305.36	0.330758	-1.59615	0	**
bta-miR-222	4843	14068	815.874	2396.16	0.340492	-1.55431	0	**
bta-miR-1306	123	355	20.7212	60.4661	0.342691	-1.54502	7.14849e-28	**
bta-miR-365-3p	871	2499	146.733	425.647	0.344728	-1.53647	2.92026e-184	**
bta-miR-760-3p	95	271	16.0041	46.1587	0.346719	-1.52816	2.52485e-21	**
bta-miR-15b	306	870	51.5502	148.185	0.347878	-1.52335	1.43643e-64	**
bta-miR-2284y	787	2203	132.582	375.231	0.353334	-1.5009	3.32706e-157	**
bta-miR-574	54	151	9.0971	25.7194	0.353706	-1.49938	3.1929e-12	**
bta-miR-3141	22	61	3.7062	10.39	0.356708	-1.48718	1.16851e-05	**
bta-miR-27b	1162	3207	195.756	546.239	0.35837	-1.48048	2.23226e-223	**
bta-miR-93	654	1776	110.176	302.501	0.364217	-1.45713	1.04238e-121	**
bta-miR-6119-5p	166	448	27.9651	76.3066	0.366483	-1.44818	1.01024e-31	**
bta-miR-24-3p	5051	13595	850.915	2315.6	0.367471	-1.4443	0	**
bta-miR-221	27633	74232	4655.18	12643.7	0.368181	-1.44151	0	**
bta-miR-6517	9	24	1.5162	4.0879	0.370899	-1.4309	0.00823579	**
bta-miR-29a	57601	153254	9703.73	26103.3	0.371743	-1.42762	0	**
bta-miR-374a	104	276	17.5203	47.0103	0.372691	-1.42395	1.11454e-19	**
bta-miR-2346	14	37	2.3585	6.3021	0.37424	-1.41796	0.001041	**
bta-miR-193a-3p	268	708	45.1485	120.592	0.374392	-1.41738	1.18196e-47	**
bta-miR-2284ab	52	134	8.7602	22.8238	0.383819	-1.3815	6.78278e-10	**
bta-miR-2388-3p	8	20	1.3477	3.4065	0.395626	-1.33779	0.0223334	*
bta-miR-2366	4	10	0.6739	1.7033	0.395644	-1.33773	0.113514
bta-miR-376e	19	47	3.2008	8.0054	0.39983	-1.32254	0.000441587	**
bta-miR-452	1150	2838	193.734	483.388	0.400784	-1.3191	2.03052e-166	**
bta-miR-155	490	1207	82.5477	205.585	0.401526	-1.31643	1.20104e-71	**
bta-miR-132	11	27	1.8531	4.5988	0.402953	-1.31132	0.008577	**
bta-miR-32	11	27	1.8531	4.5988	0.402953	-1.31132	0.008577	**
bta-miR-655	14	34	2.3585	5.7911	0.407263	-1.29597	0.00336464	**
bta-miR-152	8884	21311	1496.64	3629.84	0.412316	-1.27818	0	**
bta-miR-432	734	1748	123.653	297.732	0.415317	-1.26771	3.52568e-97	**
bta-miR-23a	10181	24103	1715.14	4105.4	0.417777	-1.2592	0	**
bta-miR-15a	342	808	57.6149	137.624	0.418639	-1.25622	2.93497e-45	**
bta-miR-194	28	66	4.717	11.2416	0.419602	-1.25291	6.24593e-05	**
bta-miR-29b	661	1516	111.355	258.216	0.431248	-1.21341	4.95272e-79	**
bta-miR-151-3p	140	317	23.5851	53.9937	0.436812	-1.19492	1.99264e-17	**
bta-miR-2469	4	9	0.6739	1.5329	0.439624	-1.18566	0.17294
bta-miR-2478	29	65	4.8855	11.0713	0.441276	-1.18025	0.000150748	**
bta-miR-10b	289	647	48.6863	110.202	0.441793	-1.17856	3.11745e-33	**
bta-miR-28	96	213	16.1726	36.2797	0.445775	-1.16561	8.96464e-12	**
bta-miR-192	2545	5633	428.743	959.453	0.446862	-1.1621	2.40626e-269	**
bta-miR-339a	57	125	9.6025	21.2909	0.451014	-1.14875	2.48495e-07	**
bta-miR-6123	21	46	3.5378	7.835	0.451538	-1.14708	0.00187931	**
bta-miR-202	6	13	1.0108	2.2143	0.456487	-1.13135	0.109737
bta-miR-2320-3p	6	13	1.0108	2.2143	0.456487	-1.13135	0.109737
bta-miR-107	13034	28185	2195.77	4800.67	0.457388	-1.12851	0	**
bta-miR-449a	493	1046	83.0531	178.162	0.466166	-1.10109	2.067e-47	**
bta-miR-409a	17	36	2.8639	6.1318	0.467057	-1.09833	0.00806249	**
bta-miR-335	35	74	5.8963	12.6042	0.467804	-1.09602	0.000136979	**
bta-miR-191	4258	8890	717.322	1514.21	0.473728	-1.07787	0	**
bta-miR-151-5p	251	521	42.2846	88.7404	0.476498	-1.06946	2.17317e-23	**
bta-miR-1185	15	31	2.527	5.2801	0.478589	-1.06314	0.0168255	*
bta-miR-345-5p	34	70	5.7278	11.9229	0.480403	-1.05768	0.000315543	**
bta-miR-214	489	997	82.3792	169.816	0.485108	-1.04362	1.24623e-41	**
bta-miR-665	27	55	4.5485	9.368	0.485536	-1.04235	0.00163085	**
bta-miR-496	5	10	0.8423	1.7033	0.494511	-1.01593	0.202163
bta-miR-493	16	32	2.6954	5.4505	0.494523	-1.01589	0.0192289	*
bta-miR-181c	62	124	10.4448	21.1206	0.494531	-1.01587	3.32509e-06	**
bta-let-7d	18423	36513	3103.62	6219.15	0.499043	-1.00276	0	**
bta-miR-199c	94	186	15.8357	31.6808	0.499852	-1.00043	1.81256e-08	**
bta-miR-125b	5562	10950	937	1865.08	0.502391	-0.993118	0
bta-miR-2284x	17375	34204	2927.07	5825.87	0.502427	-0.993014	0
bta-miR-16b	522	997	87.9386	169.816	0.517846	-0.949406	7.63449e-36
bta-miR-22-5p	166	316	27.9651	53.8234	0.519571	-0.944606	2.5454e-12
bta-miR-2284aa-1	9	17	1.5162	2.8956	0.523622	-0.933402	0.115318
bta-miR-2284aa-2	9	17	1.5162	2.8956	0.523622	-0.933402	0.115318
bta-miR-2284aa-3	9	17	1.5162	2.8956	0.523622	-0.933402	0.115318
bta-miR-2284aa-4	9	17	1.5162	2.8956	0.523622	-0.933402	0.115318
bta-miR-342	1019	1915	171.666	326.176	0.526296	-0.926053	1.44617e-64
bta-miR-30b-5p	16	30	2.6954	5.1098	0.527496	-0.922767	0.0364829
bta-miR-9-5p	46	86	7.7494	14.6481	0.529038	-0.918557	0.000376165
bta-miR-224	126	235	21.2265	40.0269	0.530306	-0.915103	4.19812e-09
bta-miR-204	28	52	4.717	8.857	0.532573	-0.908949	0.00627163
bta-miR-2299-3p	7	13	1.1793	2.2143	0.532584	-0.90892	0.180852
bta-miR-30b-3p	13	24	2.19	4.0879	0.535727	-0.900429	0.067698
bta-miR-423-3p	192	351	32.3452	59.7848	0.541027	-0.886227	2.68212e-12
bta-miR-103	17912	32643	3017.54	5559.99	0.542724	-0.88171	0
bta-miR-21-5p	82370	149587	13876.4	25478.7	0.544628	-0.876656	0
bta-miR-16a	524	934	88.2755	159.085	0.554893	-0.849717	3.24982e-28
bta-miR-98	812	1442	136.793	245.612	0.556949	-0.844382	3.28272e-42
bta-miR-101	3904	6905	657.686	1176.11	0.559205	-0.838551	7.74482e-193
bta-miR-487b	102	179	17.1834	30.4886	0.563601	-0.827254	2.53862e-06
bta-miR-504	8	14	1.3477	2.3846	0.565168	-0.823248	0.200558
bta-miR-660	1299	2271	218.836	386.813	0.56574	-0.821788	1.42597e-62
bta-miR-148b	106	185	17.8573	31.5105	0.56671	-0.819319	2.0934e-06
bta-let-7a-5p	765333	1331479	128932	226787	0.568514	-0.814732	0
bta-miR-6529	760	1316	128.033	224.15	0.571193	-0.807951	5.56839e-36
bta-miR-148a	596	1030	100.405	175.437	0.572313	-0.805123	2.31795e-28
bta-miR-26b	2812	4837	473.723	823.872	0.574995	-0.798378	7.0228e-125
bta-miR-708	213	365	35.883	62.1694	0.577181	-0.792904	8.88692e-11
bta-miR-130a	229	392	38.5784	66.7682	0.577796	-0.791368	1.95228e-11
bta-miR-30c	47	79	7.9178	13.4558	0.58843	-0.765057	0.0035597
bta-let-7i	108217	180815	18230.7	30797.7	0.591951	-0.75645	0
bta-miR-652	6	10	1.0108	1.7033	0.593436	-0.752835	0.321012
bta-miR-495	141	235	23.7535	40.0269	0.593438	-0.75283	6.62396e-07
bta-miR-193b	824	1370	138.815	233.348	0.594883	-0.749322	5.02377e-33
bta-miR-143	1606	2665	270.554	453.922	0.596037	-0.746526	3.3183e-62
bta-miR-330	140	232	23.5851	39.5159	0.596851	-0.744558	9.93618e-07
bta-miR-382	140	232	23.5851	39.5159	0.596851	-0.744558	9.93618e-07
bta-let-7f	602217	995558	101452	169571	0.59829	-0.741084	0
bta-miR-197	37	61	6.2332	10.39	0.599923	-0.737151	0.0132625
bta-miR-532	803	1306	135.277	222.447	0.608131	-0.717545	2.20839e-29
bta-miR-1388-3p	8	13	1.3477	2.2143	0.608635	-0.716351	0.274704
bta-miR-365-5p	168	273	28.3021	46.4993	0.608656	-0.7163	2.85975e-07
bta-miR-100	399	648	67.2174	110.372	0.609008	-0.715468	2.67649e-15
bta-miR-196b	160	259	26.9543	44.1147	0.611005	-0.710744	6.87825e-07
bta-miR-449b	36	58	6.0647	9.879	0.613898	-0.703929	0.020401
bta-miR-369-3p	22	35	3.7062	5.9614	0.6217	-0.68571	0.0795003
bta-miR-3432	7203	11426	1213.45	1946.16	0.623511	-0.681513	3.25096e-222
bta-let-7g	27659	43762	4659.56	7453.86	0.625121	-0.677792	0
bta-miR-485	81	127	13.6456	21.6315	0.630821	-0.664698	0.00106442
bta-miR-186	318	490	53.5718	83.4603	0.641884	-0.639616	4.79855e-10
bta-miR-450b	26	40	4.3801	6.8131	0.642894	-0.637348	0.0784918
bta-miR-369-5p	17	26	2.8639	4.4285	0.646698	-0.628837	0.162874
bta-miR-542-5p	6	9	1.0108	1.5329	0.659404	-0.600766	0.441175
bta-miR-2431-3p	25	37	4.2116	6.3021	0.668285	-0.581464	0.119208
bta-miR-199b	69	102	11.6241	17.3734	0.669075	-0.579761	0.00946473
bta-miR-1277	70	103	11.7925	17.5437	0.672179	-0.573083	0.00986545
bta-miR-154c	4837	7012	814.864	1194.33	0.682275	-0.551576	1.36892e-94
bta-miR-195	118	171	19.8788	29.1259	0.682513	-0.551072	0.00131094
bta-miR-497	164	237	27.6282	40.3675	0.684417	-0.547053	0.000169732
bta-miR-411a	127	181	21.395	30.8292	0.693985	-0.527024	0.00149582
bta-miR-346	12	17	2.0216	2.8956	0.698163	-0.518365	0.345872
bta-miR-1434-3p	5	7	0.8423	1.1923	0.70645	-0.501341	0.567313
bta-miR-212	5	7	0.8423	1.1923	0.70645	-0.501341	0.567313
bta-miR-2419-5p	5	7	0.8423	1.1923	0.70645	-0.501341	0.567313
bta-miR-199a-5p	119	160	20.0473	27.2523	0.735619	-0.44297	0.0109025
bta-miR-323	32	43	5.3909	7.3241	0.736049	-0.442125	0.189996
bta-miR-2387	38	51	6.4017	8.6867	0.736954	-0.440353	0.154552
bta-miR-140	24912	33418	4196.79	5691.99	0.737315	-0.439647	2.19774e-293
bta-miR-22-3p	3919	5233	660.213	891.322	0.740712	-0.433015	2.78304e-46
bta-miR-30d	2355	3030	396.734	516.091	0.768729	-0.379453	7.08452e-22
bta-miR-379	181	227	30.4921	38.6643	0.788637	-0.342567	0.0169574
bta-miR-125a	1318	1637	222.036	278.825	0.796327	-0.328566	6.76473e-10
bta-let-7e	39209	47986	6605.33	8173.32	0.808158	-0.307291	5.10238e-216
bta-miR-199a-3p	79482	96205	13389.9	16386.3	0.817139	-0.291346	0
bta-miR-34a	131	158	22.0689	26.9117	0.820049	-0.286219	0.0929924
bta-miR-362-3p	36	43	6.0647	7.3241	0.828047	-0.272215	0.405641
bta-miR-1246	34	40	5.7278	6.8131	0.840704	-0.25033	0.459209
bta-miR-23b-3p	4113	4782	692.895	814.504	0.850695	-0.233285	2.64586e-14
bta-miR-543	188	217	31.6714	36.961	0.856887	-0.222823	0.121056
bta-miR-1468	53	61	8.9286	10.39	0.859346	-0.21869	0.420925
bta-miR-193a-5p	534	612	89.9601	104.24	0.863008	-0.212555	0.012775
bta-let-7b	550558	627767	92749.6	106926	0.86742	-0.205197	0
bta-miR-320a	52110	58698	8778.69	9997.86	0.878057	-0.187613	1.01722e-103
bta-miR-299	36	40	6.0647	6.8131	0.890153	-0.167875	0.614381
bta-miR-31	258	283	43.4639	48.2026	0.901692	-0.149293	0.229406
bta-miR-26a	3476	3801	585.583	647.413	0.904496	-0.144813	1.87639e-05
bta-miR-345-3p	109	118	18.3626	20.0986	0.913626	-0.130325	0.497145
bta-miR-128	4444	4807	748.657	818.763	0.914376	-0.12914	1.68442e-05
bta-miR-425-3p	25	27	4.2116	4.5988	0.915804	-0.126889	0.753128
bta-miR-486	752	812	126.685	138.306	0.915982	-0.126609	0.082869
bta-miR-296	948	1022	159.704	174.074	0.91745	-0.124298	0.0560026
bta-miR-6120-3p	528	569	88.9493	96.9161	0.917797	-0.123753	0.155736
bta-miR-494	191	201	32.1768	34.2358	0.939858	-0.0894849	0.539612
bta-miR-30e-5p	209	219	35.2091	37.3016	0.943903	-0.0832892	0.550735
bta-miR-127	371	385	62.5004	65.5759	0.9531	-0.0693003	0.50919
bta-miR-484	48	49	8.0863	8.346	0.968883	-0.0456052	0.876435
bta-miR-411c-5p	104	106	17.5203	18.0547	0.970401	-0.043347	0.827755
bta-miR-188	11	11	1.8531	1.8736	0.989058	-0.0158722	0.978737
bta-miR-499	7	7	1.1793	1.1923	0.989097	-0.0158165	0.982728
bta-miR-145	943	921	158.862	156.871	1.01269	0.0181945	0.785643
bta-miR-361	165	161	27.7967	27.4227	1.01364	0.019543	0.903167
bta-miR-19b	233	227	39.2523	38.6643	1.01521	0.0217751	0.871854
bta-miR-424-3p	312	296	52.561	50.4168	1.04253	0.0600882	0.608239
bta-miR-324	32	30	5.3909	5.1098	1.05501	0.0772593	0.835344
bta-miR-1307	396	363	66.712	61.8288	1.07898	0.109667	0.295785
bta-miR-185	10909	9816	1837.78	1671.93	1.0992	0.136449	1.02754e-11
bta-miR-450a	57	50	9.6025	8.5164	1.12753	0.173166	0.537867
bta-miR-2285o	7	6	1.1793	1.022	1.15391	0.206536	0.806692
bta-miR-6525	7	6	1.1793	1.022	1.15391	0.206536	0.806692
bta-miR-505	14	12	2.3585	2.0439	1.15392	0.206545	0.722584
bta-miR-33a	702	599	118.262	102.026	1.15914	0.213052	0.00787163
bta-miR-181b	1520	1291	256.066	219.892	1.16451	0.21972	5.59338e-05
bta-miR-423-5p	19997	16887	3368.79	2876.31	1.17122	0.228008	7.84222e-52
bta-miR-378	6557	5469	1104.62	931.519	1.18583	0.245897	1.10848e-20
bta-miR-424-5p	312	258	52.561	43.9444	1.19608	0.258313	0.0331824
bta-miR-210	190	157	32.0083	26.7414	1.19696	0.259371	0.0954461
bta-miR-449c	32	26	5.3909	4.4285	1.21732	0.283708	0.460327
bta-miR-34b	14	11	2.3585	1.8736	1.25881	0.332057	0.576339
bta-miR-410	13	10	2.19	1.7033	1.28574	0.362598	0.559397
bta-miR-154b	96	73	16.1726	12.4339	1.30069	0.379273	0.0902305
bta-miR-1839	3045	2197	512.975	374.209	1.37083	0.455045	8.34015e-30
bta-miR-34c	708	508	119.273	86.5262	1.37846	0.463059	2.78728e-08
bta-miR-99a-5p	865	619	145.722	105.433	1.38213	0.466898	6.14387e-10
bta-miR-2320-5p	10	7	1.6846	1.1923	1.4129	0.498659	0.495485
bta-let-7c	84253	56528	14193.7	9628.25	1.47417	0.5599	0
bta-miR-6518	6	4	1.0108	0.6813	1.48363	0.569135	0.561297
bta-miR-2422	130	85	21.9004	14.4778	1.51269	0.597115	0.0027777
bta-miR-2331-5p	11	7	1.8531	1.1923	1.55422	0.636193	0.372103
bta-miR-30f	32	20	5.3909	3.4065	1.58253	0.662236	0.106795
bta-miR-380-3p	122	76	20.5527	12.9449	1.58771	0.666944	0.00138877
bta-miR-181a	3547	2105	597.544	358.539	1.66661	0.736917	1.85956e-79
bta-miR-146b	39	23	6.5701	3.9175	1.67712	0.745982	0.0476399
bta-miR-425-5p	77	44	12.9718	7.4944	1.73087	0.791494	0.0032418
bta-miR-329a	9	5	1.5162	0.8516	1.78041	0.832212	0.311945
bta-miR-2443	95	51	16.0041	8.6867	1.84237	0.881561	0.000332339
bta-miR-136	28	15	4.717	2.5549	1.84626	0.884603	0.0530854
bta-miR-30a-5p	1546	824	260.446	140.35	1.8557	0.891962	8.64503e-49
bta-miR-133b	1806	939	304.247	159.937	1.90229	0.927738	1.86315e-60
bta-miR-2453	6	3	1.0108	0.511	1.97808	0.984102	0.352844
bta-miR-301a	6	3	1.0108	0.511	1.97808	0.984102	0.352844
bta-miR-328	6	3	1.0108	0.511	1.97808	0.984102	0.352844
bta-miR-138	8	4	1.3477	0.6813	1.97813	0.984137	0.275578
bta-miR-133a	1994	774	335.918	131.833	2.54806	1.3494	4.07504e-120	**
bta-miR-362-5p	53	20	8.9286	3.4065	2.62105	1.39014	0.00011642	**
bta-miR-503-5p	5503	2066	927.061	351.896	2.63448	1.39752	0	**
bta-miR-10a	64	24	10.7817	4.0879	2.63747	1.39915	2.02778e-05	**
bta-miR-874	6	2	1.0108	0.3407	2.96683	1.56892	0.185159
bta-miR-500	15	5	2.527	0.8516	2.96736	1.56918	0.0283583	*
bta-miR-421	361	119	60.8157	20.2689	3.00044	1.58518	5.6238e-29	**
bta-miR-2396	7	2	1.1793	0.3407	3.4614	1.79136	0.113294
bta-miR-206	1890636	493002	318505	83971.6	3.79301	1.92334	0	**
bta-miR-99a-3p	46	11	7.7494	1.8736	4.1361	2.04827	2.4816e-06	**
bta-miR-95	78	18	13.1402	3.0659	4.28592	2.0996	3.81056e-10	**
bta-miR-2411-5p	9	2	1.5162	0.3407	4.45025	2.15389	0.0403803	*
bta-miR-1	408668	69315	68846.1	11806.2	5.83134	2.54383	0	**
bta-miR-139	990	27	166.78	4.5988	36.266	5.18055	1.51578e-251	**
bta-miR-2904	7	0	1.1793	0.01	117.93	6.88179	0.00816277	**
Note: (1) MDSC-P-std: The result of Solexa sequencing exhibited, presented the normalized expression level of miRNA in MDSC-P library. (2) MDSC-D3-std: The result of Solexa sequencing exhibited, presented the normalized expression level of miRNA in MDSC-D3 library. (3) fold-change(log2 MDSC-D3-std / MDSC-P-std): Fold change of miRNAs in both samples. (4) p-value: p value manifests the significanc…

## Sheet: D3-D1
Additional file 3 The known miRNAs expression profiles between MDSC-D1 and MDSC-D3 libraries
miR-name	MDSC-D3-expressed	MDSC-D1-expressed	MDSC-D3-std	MDSC-D1-std	MDSC-D3/MDSC-D1	fold-change(log2 MDSC-D3/MDSC-D1)	P-value	sig-lable
bta-miR-219-3p	0	17	0.01	2.8706	0.00348359	-8.16521	7.47143e-06	**
bta-miR-219-5p	0	17	0.01	2.8706	0.00348359	-8.16521	7.47143e-06	**
bta-miR-2355-3p	1	8	0.1685	1.3509	0.124732	-3.0031	0.021281	*
bta-miR-2300b-3p	1	7	0.1685	1.182	0.142555	-2.81041	0.0387369	*
bta-miR-376c	2	8	0.3369	1.3509	0.249389	-2.00353	0.0648701
bta-miR-2477	10	37	1.6846	6.2477	0.269635	-1.89092	5.96768e-05	**
bta-miR-2344	118	432	19.8788	72.946	0.272514	-1.8756	2.09596e-43	**
bta-miR-877	114	412	19.205	69.5689	0.276057	-1.85696	6.17668e-41	**
bta-miR-23b-5p	251	857	42.2846	144.71	0.292202	-1.77496	2.17289e-78	**
bta-miR-222	4843	14771	815.874	2494.18	0.327111	-1.61215	0	**
bta-miR-6121-3p	18	52	3.0324	8.7805	0.345356	-1.53384	3.72587e-05	**
bta-miR-6534	4	10	0.6739	1.6886	0.399088	-1.32522	0.117408
bta-miR-122	29	70	4.8855	11.82	0.413325	-1.27465	3.05829e-05	**
bta-miR-149-3p	12	27	2.0216	4.5591	0.443421	-1.17325	0.0162613	*
bta-miR-433	46	103	7.7494	17.3922	0.445568	-1.16628	2.30644e-06	**
bta-miR-335	35	77	5.8963	13.002	0.453492	-1.14085	6.12064e-05	**
bta-miR-3431	14	29	2.3585	4.8968	0.481641	-1.05397	0.0221773	*
bta-miR-1434-3p	5	10	0.8423	1.6886	0.498816	-1.00342	0.208415
bta-miR-1249	3	6	0.5054	1.0131	0.498865	-1.00328	0.341847
bta-miR-744	84	166	14.151	28.0302	0.504848	-0.986078	1.60427e-07
bta-miR-423-5p	19997	38687	3368.79	6532.55	0.515692	-0.955417	0
bta-miR-215	6	11	1.0108	1.8574	0.544202	-0.877787	0.235916
bta-miR-2447	6	11	1.0108	1.8574	0.544202	-0.877787	0.235916
bta-miR-504	8	14	1.3477	2.364	0.570093	-0.810731	0.20801
bta-miR-221	27633	47691	4655.18	8052.94	0.578073	-0.790677	0
bta-let-7a-5p	765333	1273469	128932	215034	0.599588	-0.737956	0
bta-miR-7	14	23	2.3585	3.8837	0.607282	-0.719562	0.141355
bta-miR-485	81	133	13.6456	22.4579	0.607608	-0.718787	0.000344124
bta-miR-449b	36	59	6.0647	9.9625	0.608753	-0.716072	0.0178771
bta-miR-3141	22	36	3.7062	6.0788	0.609693	-0.713846	0.0661187
bta-miR-2285g	29	47	4.8855	7.9363	0.615589	-0.69996	0.0385736
bta-miR-496	5	8	0.8423	1.3509	0.62351	-0.681515	0.4214
bta-let-7e	39209	62594	6605.33	10569.4	0.624948	-0.678191	0
bta-miR-2284ab	52	82	8.7602	13.8462	0.632679	-0.660454	0.009197
bta-miR-2284w	7	11	1.1793	1.8574	0.63492	-0.655354	0.35661
bta-miR-181d	454	711	76.483	120.057	0.637056	-0.650509	3.04664e-14
bta-miR-6517	9	14	1.5162	2.364	0.641371	-0.64077	0.304748
bta-miR-320a	52110	79162	8778.69	13367	0.656743	-0.6066	0
bta-miR-543	188	283	31.6714	47.7864	0.66277	-0.593419	1.02376e-05
bta-miR-502a	4	6	0.6739	1.0131	0.665186	-0.58817	0.546211
bta-let-7b	550558	808098	92749.6	136453	0.67972	-0.556988	0
bta-miR-760-3p	95	139	16.0041	23.4711	0.681864	-0.552444	0.00378582
bta-miR-1260b	9	13	1.5162	2.1951	0.69072	-0.533827	0.401712
bta-miR-382	140	201	23.5851	33.9402	0.694902	-0.525119	0.000874793
bta-miR-18a	12	17	2.0216	2.8706	0.704243	-0.505855	0.358236
bta-miR-452	1150	1612	193.734	272.197	0.711744	-0.490569	7.27607e-19
bta-miR-181b	1520	2125	256.066	358.82	0.713634	-0.486743	4.86277e-24
bta-miR-224	126	176	21.2265	29.7187	0.714247	-0.485505	0.00375072
bta-miR-365-5p	168	232	28.3021	39.1747	0.722459	-0.469013	0.00125792
bta-miR-9-3p	19	26	3.2008	4.3903	0.729062	-0.455887	0.298307
bta-miR-2331-5p	11	15	1.8531	2.5328	0.731641	-0.450792	0.438466
bta-miR-29b	661	898	111.355	151.633	0.734372	-0.445417	1.3817e-09
bta-miR-6119-5p	166	224	27.9651	37.8239	0.73935	-0.435671	0.00306722
bta-miR-432	734	975	123.653	164.635	0.751074	-0.412974	3.97123e-09
bta-miR-181a	3547	4694	597.544	792.612	0.753892	-0.40757	2.74621e-37
bta-miR-194	28	37	4.717	6.2477	0.754998	-0.405456	0.263749
bta-miR-6529	760	1004	128.033	169.532	0.755215	-0.40504	4.47381e-09
bta-miR-2431-3p	25	33	4.2116	5.5723	0.75581	-0.403905	0.293465
bta-miR-25	8453	11127	1424.03	1878.87	0.757921	-0.399881	5.22912e-83
bta-miR-30b-3p	13	17	2.19	2.8706	0.762907	-0.390421	0.469123
bta-miR-9-5p	46	60	7.7494	10.1314	0.764889	-0.386677	0.171836
bta-let-7d	18423	23987	3103.62	4050.36	0.766259	-0.384097	4.7973e-164
bta-miR-21-3p	78	101	13.1402	17.0545	0.770483	-0.376165	0.0833719
bta-miR-2285o	7	9	1.1793	1.5197	0.776008	-0.365856	0.625616
bta-miR-449a	493	632	83.0531	106.717	0.778253	-0.361688	2.83589e-05
bta-miR-2443	95	121	16.0041	20.4316	0.783301	-0.352361	0.0744977
bta-miR-369-3p	22	28	3.7062	4.728	0.783883	-0.351289	0.396408
bta-miR-2284z	52	66	8.7602	11.1445	0.786056	-0.347296	0.194756
bta-miR-181c	62	78	10.4448	13.1708	0.793027	-0.334558	0.173232
bta-miR-6120-3p	528	661	88.9493	111.614	0.796935	-0.327465	9.64802e-05
bta-miR-29a	57601	72013	9703.73	12159.9	0.798013	-0.325515	0
bta-let-7c	84253	105316	14193.7	17783.3	0.798145	-0.325276	0
bta-miR-331	163	203	27.4597	34.2779	0.80109	-0.319963	0.0347011
bta-miR-199a-5p	119	148	20.0473	24.9908	0.802187	-0.317989	0.0731884
bta-miR-29c	60	74	10.1079	12.4954	0.80893	-0.305914	0.222932
bta-miR-98	812	1000	136.793	168.857	0.810116	-0.3038	7.87773e-06
bta-miR-296	948	1154	159.704	194.86	0.819584	-0.287036	5.39675e-06
bta-miR-34b	14	17	2.3585	2.8706	0.821605	-0.283483	0.592033
bta-miR-151-3p	140	170	23.5851	28.7056	0.82162	-0.283456	0.0849799
bta-let-7f	602217	727085	101452	122773	0.82634	-0.275192	0
bta-miR-574	54	65	9.0971	10.9757	0.82884	-0.270834	0.309201
bta-let-7g	27659	33271	4659.56	5618.02	0.829395	-0.269868	1.94852e-117
bta-miR-615	5	6	0.8423	1.0131	0.831409	-0.266371	0.771271
bta-miR-330	140	167	23.5851	28.199	0.836381	-0.257768	0.118895
bta-miR-125b	5562	6610	937	1116.14	0.8395	-0.252398	5.82535e-22
bta-miR-374a	104	123	17.5203	20.7694	0.843563	-0.245432	0.201912
bta-miR-125a	1318	1529	222.036	258.182	0.860001	-0.21759	5.88322e-05
bta-miR-3432	7203	8275	1213.45	1397.29	0.868433	-0.203513	1.88066e-18
bta-miR-27a-3p	892	1022	150.27	172.571	0.870773	-0.199632	0.00250666
bta-miR-30d	2355	2689	396.734	454.055	0.873758	-0.194695	1.69726e-06
bta-miR-193a-3p	268	304	45.1485	51.3324	0.879532	-0.185192	0.125521
bta-miR-17-5p	211	238	35.546	40.1878	0.884497	-0.17707	0.194429
bta-miR-192	2545	2869	428.743	484.449	0.88501	-0.176234	7.13307e-06
bta-miR-494	191	215	32.1768	36.3041	0.886313	-0.174112	0.225061
bta-miR-493	16	18	2.6954	3.0394	0.88682	-0.173287	0.730669
bta-let-7i	108217	121574	18230.7	20528.6	0.888067	-0.171259	9.00902e-178
bta-miR-21-5p	82370	92391	13876.4	15600.8	0.889468	-0.168985	3.64787e-132
bta-miR-2285e	74	83	12.4664	14.0151	0.889498	-0.168937	0.465124
bta-miR-1246	34	38	5.7278	6.4165	0.892667	-0.163805	0.632868
bta-miR-130b	167	186	28.1336	31.4073	0.895766	-0.158806	0.302208
bta-miR-455-5p	9	10	1.5162	1.6886	0.897904	-0.155368	0.819712
bta-miR-2400	10	11	1.6846	1.8574	0.906967	-0.140878	0.827516
bta-miR-151-5p	251	274	42.2846	46.2667	0.913932	-0.129842	0.303245
bta-miR-1277	70	76	11.7925	12.8331	0.918913	-0.122	0.610918
bta-miR-1185	15	16	2.527	2.7017	0.935337	-0.0964418	0.854851
bta-miR-342	1019	1084	171.666	183.041	0.937855	-0.0925628	0.141451
bta-miR-2450a	18	19	3.0324	3.2083	0.945173	-0.081349	0.865742
bta-miR-214	489	512	82.3792	86.4545	0.952862	-0.0696609	0.445256
bta-miR-127	371	388	62.5004	65.5163	0.953967	-0.0679885	0.516567
bta-miR-199b	69	72	11.6241	12.1577	0.95611	-0.0647513	0.790639
bta-miR-143	1606	1672	270.554	282.328	0.958297	-0.0614551	0.2228
bta-miR-17-3p	102	106	17.1834	17.8988	0.960031	-0.0588473	0.769219
bta-miR-2422	130	135	21.9004	22.7956	0.960729	-0.0577982	0.744844
bta-miR-27b	1162	1194	195.756	201.615	0.970941	-0.042545	0.474289
bta-miR-154c	4837	4944	814.864	834.827	0.976087	-0.034918	0.231403
bta-miR-152	8884	9069	1496.64	1531.36	0.977328	-0.0330859	0.124457
bta-miR-103	17912	18147	3017.54	3064.24	0.98476	-0.0221565	0.144807
bta-miR-140	24912	25099	4196.79	4238.13	0.990246	-0.0141408	0.27309
bta-miR-188	11	11	1.8531	1.8574	0.997685	-0.0033438	0.995506
bta-miR-202	6	6	1.0108	1.0131	0.99773	-0.00327902	0.996593
bta-miR-2468	6	6	1.0108	1.0131	0.99773	-0.00327902	0.996593
bta-miR-107	13034	12987	2195.77	2192.94	1.00129	0.00185988	0.917196
bta-miR-423-3p	192	189	32.3452	31.9139	1.01351	0.0193667	0.89598
bta-miR-26b	2812	2768	473.723	467.395	1.01354	0.0194008	0.615539
bta-miR-199a-3p	79482	77923	13389.9	13157.8	1.01764	0.0252271	0.000523101
bta-miR-30c	47	46	7.9178	7.7674	1.01936	0.0276679	0.92689
bta-miR-99b	1388	1356	233.829	228.969	1.02122	0.0302991	0.582393
bta-miR-146b	39	38	6.5701	6.4165	1.02394	0.0341288	0.918111
bta-miR-24-3p	5051	4839	850.915	817.097	1.04139	0.0585082	0.0437807
bta-miR-15a	342	326	57.6149	55.0472	1.04665	0.0657728	0.556202
bta-miR-184	298	284	50.2025	47.9552	1.04686	0.0660719	0.581149
bta-miR-2284x	17375	16552	2927.07	2794.91	1.04729	0.0666556	2.09681e-05
bta-miR-154b	96	91	16.1726	15.3659	1.0525	0.0738194	0.72741
bta-miR-155	490	463	82.5477	78.1806	1.05586	0.0784174	0.401889
bta-miR-20a	74	69	12.4664	11.6511	1.06998	0.0975787	0.687314
bta-miR-191	4258	3942	717.322	665.632	1.07766	0.107896	0.000712737
bta-miR-450b	26	24	4.3801	4.0526	1.08081	0.112116	0.786171
bta-miR-100	399	368	67.2174	62.1392	1.08172	0.113331	0.277281
bta-miR-22-5p	166	153	27.9651	25.835	1.08245	0.114301	0.480289
bta-miR-2397-3p	12	11	2.0216	1.8574	1.0884	0.122213	0.843316
bta-miR-199c	94	86	15.8357	14.5217	1.09049	0.12497	0.562718
bta-miR-2284y	787	720	132.582	121.577	1.09052	0.125015	0.0928764
bta-miR-148a	596	545	100.405	92.0268	1.09104	0.125704	0.141548
bta-miR-30e-5p	209	191	35.2091	32.2516	1.0917	0.126578	0.381265
bta-miR-130a	229	209	38.5784	35.291	1.09315	0.128493	0.352277
bta-miR-30f	32	29	5.3909	4.8968	1.1009	0.138687	0.710363
bta-miR-1468	53	48	8.9286	8.1051	1.1016	0.139604	0.629093
bta-miR-196a	537	478	90.4655	80.7134	1.12082	0.16456	0.0696258
bta-miR-99a-5p	865	769	145.722	129.851	1.12223	0.166364	0.0199243
bta-miR-92b	148	131	24.9328	22.1202	1.12715	0.17268	0.319006
bta-miR-1307	396	349	66.712	58.9309	1.13204	0.178922	0.0911349
bta-miR-345-3p	109	96	18.3626	16.2102	1.13278	0.179868	0.374005
bta-miR-10b	289	253	48.6863	42.7207	1.13964	0.188581	0.128973
bta-miR-2388-3p	8	7	1.3477	1.182	1.14019	0.189269	0.807271
bta-miR-323	32	28	5.3909	4.728	1.14021	0.189296	0.61531
bta-miR-185	10909	9480	1837.78	1600.76	1.14807	0.199208	7.15339e-23
bta-miR-186	318	276	53.5718	46.6044	1.1495	0.201008	0.0902708
bta-miR-1839	3045	2638	512.975	445.443	1.1516	0.203646	1.07767e-07
bta-miR-2478	29	25	4.8855	4.2214	1.15732	0.210785	0.596037
bta-miR-660	1299	1116	218.836	188.444	1.16128	0.215712	0.00024478
bta-miR-2396	7	6	1.1793	1.0131	1.16405	0.219154	0.793936
bta-miR-499	7	6	1.1793	1.0131	1.16405	0.219154	0.793936
bta-miR-497	164	140	27.6282	23.6399	1.16871	0.224918	0.175648
bta-miR-106b	284	242	47.844	40.8633	1.17083	0.227532	0.0712998
bta-miR-34c	708	599	119.273	101.145	1.17923	0.237842	0.00294504
bta-miR-376e	19	16	3.2008	2.7017	1.18474	0.244565	0.622669
bta-miR-101	3904	3283	657.686	554.356	1.1864	0.246586	4.80453e-13
bta-miR-411c-5p	104	87	17.5203	14.6905	1.19263	0.254144	0.225884
bta-miR-2316	6	5	1.0108	0.8443	1.1972	0.25967	0.77756
bta-miR-195	118	98	19.8788	16.5479	1.20129	0.264583	0.179918
bta-miR-495	141	117	23.7535	19.7562	1.20233	0.265835	0.140704
bta-miR-10a	64	53	10.7817	8.9494	1.20474	0.268722	0.317308
bta-miR-411a	127	105	21.395	17.7299	1.20672	0.271089	0.154422
bta-miR-708	213	176	35.883	29.7187	1.20742	0.27193	0.064078
bta-miR-409a	17	14	2.8639	2.364	1.21146	0.276751	0.601213
bta-miR-32	11	9	1.8531	1.5197	1.21939	0.286154	0.667536
bta-miR-379	181	148	30.4921	24.9908	1.22013	0.287038	0.0724075
bta-miR-449c	32	26	5.3909	4.3903	1.22791	0.296207	0.440278
bta-miR-362-3p	36	29	6.0647	4.8968	1.2385	0.308597	0.394285
bta-miR-2387	38	30	6.4017	5.0657	1.26373	0.337693	0.340435
bta-miR-31	258	198	43.4639	33.4336	1.30001	0.378519	0.00534597
bta-miR-99a-3p	46	35	7.7494	5.91	1.31124	0.390926	0.228287
bta-miR-16b	522	395	87.9386	66.6983	1.31845	0.398847	3.14335e-05
bta-miR-30b-5p	16	12	2.6954	2.0263	1.33021	0.411652	0.462085
bta-miR-1388-3p	8	6	1.3477	1.0131	1.33027	0.411723	0.610436
bta-miR-378c	104	76	17.5203	12.8331	1.36524	0.449158	0.038563
bta-miR-532	803	573	135.277	96.7548	1.39814	0.483512	6.85937e-10
bta-miR-28	96	68	16.1726	11.4822	1.40849	0.494153	0.0300784
bta-miR-92a	1767	1218	297.677	205.667	1.44737	0.533437	1.35188e-23
bta-miR-365-3p	871	596	146.733	100.638	1.45802	0.544008	8.43433e-13
bta-miR-148b	106	72	17.8573	12.1577	1.46881	0.554644	0.0113317
bta-miR-486	752	509	126.685	85.948	1.47398	0.559714	9.09509e-12
bta-miR-542-5p	6	4	1.0108	0.6754	1.49659	0.581683	0.551452
bta-miR-93	654	432	110.176	72.946	1.51038	0.594908	1.83572e-11
bta-miR-26a	3476	2287	585.583	386.175	1.51637	0.60062	4.59791e-55
bta-miR-376b	14	9	2.3585	1.5197	1.55195	0.634083	0.31018
bta-miR-128	4444	2839	748.657	479.384	1.56171	0.643124	1.01677e-78
bta-miR-129	8	5	1.3477	0.8443	1.59623	0.674672	0.42651
bta-miR-129-5p	8	5	1.3477	0.8443	1.59623	0.674672	0.42651
bta-miR-424-3p	312	195	52.561	32.927	1.59629	0.674722	2.13149e-07
bta-miR-33a	702	437	118.262	73.7903	1.60268	0.680486	4.32827e-15
bta-miR-129-3p	121	75	20.3842	12.6642	1.60959	0.686695	0.00105703
bta-miR-136	28	17	4.717	2.8706	1.64321	0.716517	0.105491
bta-miR-2284d	10	6	1.6846	1.0131	1.66282	0.733629	0.334725
bta-miR-450a	57	34	9.6025	5.7411	1.67259	0.742083	0.0165146
bta-miR-34a	131	75	22.0689	12.6642	1.74262	0.801259	9.68226e-05
bta-let-7a-3p	7	4	1.1793	0.6754	1.74608	0.804117	0.389945
bta-miR-2904	7	4	1.1793	0.6754	1.74608	0.804117	0.389945
bta-miR-374b	349	199	58.7942	33.6024	1.7497	0.80711	1.41074e-10
bta-miR-193a-5p	534	301	89.9601	50.8258	1.76997	0.823724	6.58613e-16
bta-miR-2411-5p	9	5	1.5162	0.8443	1.79581	0.844632	0.303892
bta-miR-665	27	15	4.5485	2.5328	1.79584	0.844658	0.0671225
bta-miR-132	11	6	1.8531	1.0131	1.82914	0.871164	0.239865
bta-miR-30a-5p	1546	842	260.446	142.177	1.83184	0.873296	2.36067e-47
bta-miR-16a	524	271	88.2755	45.7601	1.92909	0.947923	2.01854e-19
bta-miR-206	1890636	974847	318505	164609	1.93492	0.952272	0
bta-miR-1306	123	62	20.7212	10.4691	1.97927	0.98497	6.90257e-06
bta-miR-2320-5p	10	5	1.6846	0.8443	1.99526	0.996578	0.211822
bta-miR-301a	6	3	1.0108	0.5066	1.99526	0.996579	0.345659
bta-miR-874	6	3	1.0108	0.5066	1.99526	0.996579	0.345659
bta-miR-138	8	4	1.3477	0.6754	1.99541	0.996685	0.268675
bta-miR-369-5p	17	8	2.8639	1.3509	2.11999	1.08406	0.0764973
bta-miR-345-5p	34	16	5.7278	2.7017	2.12007	1.08411	0.0112354	*
bta-miR-503-5p	5503	2243	927.061	378.745	2.44772	1.29144	4.0331e-308	**
bta-miR-197	37	15	6.2332	2.5328	2.46099	1.29924	0.00225224	**
bta-miR-6123	21	8	3.5378	1.3509	2.61885	1.38893	0.0164055	*
bta-miR-23a	10181	3820	1715.14	645.032	2.659	1.41088	0	**
bta-miR-425-5p	77	28	12.9718	4.728	2.74361	1.45608	1.32753e-06	**
bta-miR-425-3p	25	9	4.2116	1.5197	2.77134	1.47058	0.00611341	**
bta-miR-196b	160	56	26.9543	9.456	2.8505	1.51121	6.57026e-13	**
bta-miR-15b	306	104	51.5502	17.5611	2.93548	1.55359	3.01589e-24	**
bta-miR-378	6557	2214	1104.62	373.848	2.95474	1.56303	0	**
bta-miR-2284aa-1	9	3	1.5162	0.5066	2.99289	1.58154	0.0930991
bta-miR-2284aa-2	9	3	1.5162	0.5066	2.99289	1.58154	0.0930991
bta-miR-2284aa-3	9	3	1.5162	0.5066	2.99289	1.58154	0.0930991
bta-miR-2284aa-4	9	3	1.5162	0.5066	2.99289	1.58154	0.0930991
bta-miR-329a	9	3	1.5162	0.5066	2.99289	1.58154	0.0930991
bta-miR-339a	57	19	9.6025	3.2083	2.99302	1.5816	1.0238e-05	**
bta-miR-2320-3p	6	2	1.0108	0.3377	2.99319	1.58168	0.180834
bta-miR-346	12	4	2.0216	0.6754	2.99319	1.58168	0.0495927	*
bta-miR-652	6	2	1.0108	0.3377	2.99319	1.58168	0.180834
bta-miR-424-5p	312	97	52.561	16.3791	3.20903	1.68214	1.70704e-27	**
bta-miR-362-5p	53	16	8.9286	2.7017	3.30481	1.72457	6.12325e-06	**
bta-miR-95	78	23	13.1402	3.8837	3.38342	1.75848	2.43748e-08	**
bta-miR-484	48	14	8.0863	2.364	3.4206	1.77425	1.15937e-05	**
bta-miR-22-3p	3919	1140	660.213	192.496	3.42974	1.7781	0	**
bta-miR-2346	14	4	2.3585	0.6754	3.492	1.80406	0.01947	*
bta-miR-2299-3p	7	2	1.1793	0.3377	3.49215	1.80412	0.110194
bta-miR-193b	824	233	138.815	39.3436	3.52827	1.81896	9.16397e-78	**
bta-miR-210	190	51	32.0083	8.6117	3.71684	1.89408	3.74144e-20	**
bta-miR-204	28	7	4.717	1.182	3.99069	1.99664	0.000320836	**
bta-miR-455-3p	28	7	4.717	1.182	3.99069	1.99664	0.000320836	**
bta-miR-299	36	9	6.0647	1.5197	3.99072	1.99665	4.19275e-05	**
bta-miR-23b-3p	4113	1022	692.895	172.571	4.01512	2.00544	0	**
bta-miR-380-3p	122	29	20.5527	4.8968	4.19717	2.06942	6.20773e-15	**
bta-miR-1	408668	87798	68846.1	14825.3	4.64384	2.21532	0	**
bta-miR-655	14	3	2.3585	0.5066	4.65555	2.21895	0.00764702	**
bta-miR-133b	1806	367	304.247	61.9703	4.90956	2.2956	4.91356e-227	**
bta-miR-361	165	33	27.7967	5.5723	4.98837	2.31857	1.82298e-22	**
bta-miR-487b	102	20	17.1834	3.3771	5.08821	2.34716	1.28921e-14	**
bta-miR-145	943	177	158.862	29.8876	5.31532	2.41016	1.51449e-126	**
bta-miR-324	32	6	5.3909	1.0131	5.32119	2.41175	1.47612e-05	**
bta-miR-149-5p	11	2	1.8531	0.3377	5.48741	2.45613	0.0130951	*
bta-miR-2453	6	1	1.0108	0.1689	5.98461	2.58126	0.0708222
bta-miR-328	6	1	1.0108	0.1689	5.98461	2.58126	0.0708222
bta-miR-6518	6	1	1.0108	0.1689	5.98461	2.58126	0.0708222
bta-miR-19b	233	37	39.2523	6.2477	6.28268	2.65138	4.54697e-36	**
bta-miR-4286	20	3	3.3693	0.5066	6.65081	2.73353	0.000283106	**
bta-miR-421	361	53	60.8157	8.9494	6.79551	2.76458	1.6458e-57	**
bta-miR-133a	1994	226	335.918	38.1616	8.80253	3.13792	0	**
bta-miR-410	13	1	2.19	0.1689	12.9663	3.69669	0.000991556	**
bta-miR-505	14	1	2.3585	0.1689	13.9639	3.80363	0.000527372	**
bta-miR-139	990	67	166.78	11.3134	14.7418	3.88184	2.87684e-211	**
bta-miR-6525	7	0	1.1793	0.01	117.93	6.88179	0.0078854	**
bta-miR-500	15	0	2.527	0.01	252.7	7.98128	3.10898e-05	**
