# Supplementary material for: Effect of differentiation on microRNA expression in bovine skeletal muscle satellite cells by deep sequencing
Source: Cell Mol Biol Lett. 2016 Jul 28;21:8. doi: 10.1186/s11658-016-0009-x (PMC5415838; doi:10.1186/s11658-016-0009-x)
Supplement: Supplementary file 7 — Summary of base edit in three libraries. Note: The data in this supplementary file can be seen in the Excel spreadsheet. [file 11658_2016_9_MOESM7_ESM.xls]

## Sheet: MDSC-D1
miRNA	Count with base edit	Count without base edit	Count with base edit/Total
bta-miR-1246	303	38	0.888563
bta-miR-2450b	15	0	1
bta-let-7b	112280	808098	0.121993
bta-miR-2284z	943	66	0.934589
bta-miR-2284j	167	0	1
bta-miR-125b	10	6610	0.001511
bta-miR-2284f	696	0	1
bta-let-7a-5p	2425081	1273469	0.655684
bta-miR-376e	7	16	0.304348
bta-miR-3432	73	8275	0.008745
bta-miR-2284y	915	720	0.559633
bta-miR-30e-5p	842	191	0.815102
bta-miR-103	124	18147	0.006787
bta-miR-25	55	11127	0.004919
bta-miR-154c	16	4944	0.003226
bta-miR-23b-3p	6	1022	0.005837
bta-miR-24-3p	6	4839	0.001238
bta-miR-2284u	17	0	1
bta-miR-2284aa-4	392	3	0.992405
bta-miR-21-5p	707	92391	0.007594
bta-miR-222	78	14771	0.005253
bta-miR-10b	53	253	0.173203
bta-miR-206	7249	974847	0.007381
bta-miR-221	320	47691	0.006665
bta-let-7i	1475	121574	0.011987
bta-miR-30f	46	29	0.613333
bta-miR-2285i	84	0	1
bta-miR-320a	1148	79162	0.014295
bta-miR-196a	110	478	0.187075
bta-miR-30d	852	2689	0.24061
bta-let-7e	1224251	62594	0.951359
bta-miR-2284x	177	16552	0.01058
bta-miR-29d	7	0	1
bta-miR-181d	1497	711	0.677989
bta-miR-199a-3p	942	77923	0.011944
bta-miR-1839	21	2638	0.007898
bta-miR-2284o	5	0	1
bta-miR-2284v	332	0	1
bta-miR-2284g	695	0	1
bta-miR-29a	535	72013	0.007374
bta-miR-30c	29	46	0.386667
bta-miR-196b	476	56	0.894737
bta-miR-2284c	138	2	0.985714
bta-miR-128	12	2839	0.004209
bta-miR-98	131	1000	0.115827
bta-miR-2284aa-2	166	3	0.982249
bta-miR-2285n	18	0	1
bta-miR-2285f	84	4	0.954545
bta-miR-2284aa-1	165	3	0.982143
bta-miR-2285c	117	0	1
bta-let-7d	843	23987	0.033951
bta-miR-2487	22	0	1
bta-miR-378	5	2214	0.002253
bta-miR-23a	22	3820	0.005726
bta-miR-2285d	84	0	1
bta-miR-10a	247	53	0.823333
bta-let-7g	1093	33271	0.031807
bta-miR-152	11	9069	0.001211
bta-miR-107	45	12987	0.003453
bta-miR-185	16	9480	0.001685
bta-miR-34b	161	17	0.904494
bta-miR-2285j	168	3	0.982456
bta-miR-2284d	835	6	0.992866
bta-miR-100	767	368	0.675771
bta-miR-532	8	573	0.013769
bta-miR-26b	5	2768	0.001803
bta-miR-2284k	4702	1	0.999787
bta-miR-99a-5p	368	769	0.323659
bta-miR-2284a	741	0	1
bta-miR-2284l	284	0	1
bta-miR-20b	227	0	1
bta-miR-378b	13	0	1
bta-miR-1	1074	87798	0.012085
bta-miR-22-3p	21	1140	0.018088
bta-miR-2284b	61	0	1
bta-miR-29e	898	0	1
bta-miR-29c	71990	74	0.998973
bta-miR-2284aa-3	392	3	0.992405
bta-miR-181a	72	4694	0.015107
bta-miR-19a	33	4	0.891892
bta-miR-30a-5p	2890	842	0.774384
bta-miR-181b	1626	2125	0.433484
bta-miR-214	9	512	0.017274
bta-miR-423-5p	297	38687	0.007619
bta-let-7f	2508699	727085	0.775299
bta-miR-140	180	25099	0.007121
bta-miR-2284m	164	0	1
bta-let-7c	874892	105316	0.892557

## Sheet: MDSC-D3
miRNA	Count with base edit	Count without base edit	Count with base edit/Total
bta-miR-1246	133	34	0.796407
bta-miR-2450b	10	0	1
bta-let-7b	89008	550558	0.139169
bta-miR-2284z	1221	52	0.959152
bta-miR-2284j	188	0	1
bta-miR-125b	10	5562	0.001795
bta-miR-2284f	782	0	1
bta-let-7a-5p	1963288	765333	0.719517
bta-miR-376e	5	19	0.208333
bta-miR-3432	66	7203	0.00908
bta-miR-2284y	1154	787	0.594539
bta-miR-30e-5p	1546	209	0.880912
bta-miR-103	168	17912	0.009292
bta-miR-25	17	8453	0.002007
bta-miR-154c	11	4837	0.002269
bta-miR-23b-3p	13	4113	0.003151
bta-miR-133a	38	1994	0.018701
bta-miR-24-3p	13	5051	0.002567
bta-miR-2284u	20	0	1
bta-miR-2284aa-4	366	9	0.976
bta-miR-21-5p	677	82370	0.008152
bta-miR-222	18	4843	0.003703
bta-miR-10b	64	289	0.181303
bta-miR-206	14493	1890636	0.007607
bta-miR-221	192	27633	0.0069
bta-let-7i	1362	108217	0.012429
bta-miR-15a	8	342	0.022857
bta-miR-30f	47	32	0.594937
bta-miR-2285i	74	0	1
bta-miR-320a	736	52110	0.013927
bta-miR-196a	297	537	0.356115
bta-miR-30d	1556	2355	0.397852
bta-let-7e	731844	39209	0.949149
bta-miR-2284x	245	17375	0.013905
bta-miR-29d	10	0	1
bta-miR-181d	1137	454	0.714645
bta-miR-199a-3p	1086	79482	0.013479
bta-miR-1839	20	3045	0.006525
bta-miR-2284v	285	0	1
bta-miR-2284g	781	0	1
bta-miR-29a	476	57601	0.008196
bta-miR-30c	32	47	0.405063
bta-miR-196b	536	160	0.770115
bta-miR-2284c	173	1	0.994253
bta-miR-128	5	4444	0.001124
bta-miR-148a	5	596	0.008319
bta-miR-98	74	812	0.083521
bta-miR-2285n	14	0	1
bta-miR-2284aa-2	177	9	0.951613
bta-miR-2285f	74	1	0.986667
bta-miR-2284aa-1	177	9	0.951613
bta-miR-2285c	97	0	1
bta-let-7d	468	18423	0.024774
bta-miR-2487	25	0	1
bta-miR-378	59	6557	0.008918
bta-miR-23a	83	10181	0.008087
bta-miR-2285d	74	0	1
bta-miR-10a	269	64	0.807808
bta-let-7g	791	27659	0.027803
bta-miR-152	12	8884	0.001349
bta-miR-107	50	13034	0.003821
bta-miR-185	17	10909	0.001556
bta-miR-34b	156	14	0.917647
bta-miR-2285j	148	2	0.986667
bta-miR-2284d	954	10	0.989627
bta-miR-100	871	399	0.685827
bta-miR-532	17	803	0.020732
bta-miR-2284k	5175	1	0.999807
bta-miR-99a-5p	403	865	0.317823
bta-miR-2284a	842	0	1
bta-miR-2284l	303	0	1
bta-miR-20b	204	0	1
bta-miR-378b	23	1	0.958333
bta-miR-26a	10	3476	0.002869
bta-miR-1	5480	408668	0.013232
bta-miR-22-3p	40	3919	0.010104
bta-miR-2284b	78	0	1
bta-miR-29e	661	1	0.998489
bta-miR-29c	57583	60	0.998959
bta-miR-2284aa-3	366	9	0.976
bta-miR-133b	15	1806	0.008237
bta-miR-181a	50	3547	0.0139
bta-miR-19a	213	3	0.986111
bta-miR-503-5p	15	5503	0.002718
bta-miR-30a-5p	2574	1546	0.624757
bta-miR-181b	1035	1520	0.405088
bta-miR-214	13	489	0.025896
bta-miR-423-5p	136	19997	0.006755
bta-let-7f	1506793	602217	0.714455
bta-miR-140	202	24912	0.008043
bta-miR-2284m	181	0	1
bta-let-7c	593742	84253	0.875732

## Sheet: MDSC-P
miRNA	Count with base edit	Count without base edit	Count with base edit/Total
bta-miR-1246	90	40	0.692308
bta-miR-2450b	67	0	1
bta-let-7b	61741	627767	0.089544
bta-miR-2284z	3570	158	0.957618
bta-miR-2284j	494	0	1
bta-miR-125b	46	10950	0.004183
bta-miR-2284f	2184	0	1
bta-let-7a-5p	3171325	1331479	0.7043
bta-miR-3432	118	11426	0.010222
bta-miR-2284y	3626	2203	0.622062
bta-miR-30e-5p	824	219	0.790029
bta-miR-103	362	32643	0.010968
bta-miR-25	188	25277	0.007383
bta-miR-154c	17	7012	0.002419
bta-miR-23b-3p	34	4782	0.00706
bta-miR-24-3p	41	13595	0.003007
bta-miR-2284u	45	0	1
bta-miR-2284aa-4	1100	17	0.984781
bta-miR-21-5p	1191	149587	0.007899
bta-miR-222	74	14068	0.005233
bta-miR-191	26	8890	0.002916
bta-miR-10b	23	647	0.034328
bta-miR-99b	12	5844	0.002049
bta-miR-206	3838	493002	0.007725
bta-miR-221	534	74232	0.007142
bta-let-7i	2138	180815	0.011686
bta-miR-2285k	51	0	1
bta-miR-365-3p	16	2499	0.006362
bta-miR-15a	15	808	0.018226
bta-miR-30f	79	20	0.79798
bta-miR-27a-3p	6	5133	0.001168
bta-miR-2285i	280	0	1
bta-miR-320a	868	58698	0.014572
bta-miR-196a	506	1719	0.227416
bta-miR-30d	829	3030	0.214822
bta-let-7e	1306944	47986	0.964584
bta-miR-2285r	20	1	0.952381
bta-miR-192	5	5633	0.000887
bta-miR-2284x	559	34204	0.01608
bta-miR-29d	12	0	1
bta-miR-181d	1158	1358	0.460254
bta-miR-199a-3p	1530	96205	0.015655
bta-miR-1839	7	2197	0.003176
bta-miR-2284o	14	0	1
bta-miR-2284v	895	6	0.993341
bta-miR-2284g	2176	0	1
bta-miR-29a	1349	153254	0.008726
bta-miR-30c	20	79	0.20202
bta-miR-196b	1714	259	0.868728
bta-miR-2284c	530	5	0.990654
bta-miR-128	12	4807	0.00249
bta-miR-98	118	1442	0.075641
bta-miR-101	10	6905	0.001446
bta-miR-2285n	12	0	1
bta-miR-2284aa-2	493	17	0.966667
bta-miR-2285f	279	24	0.920792
bta-miR-2284aa-1	493	17	0.966667
bta-miR-2285c	402	1	0.997519
bta-let-7d	1143	36513	0.030354
bta-miR-2285e	41	280	0.127726
bta-miR-2487	13	0	1
bta-miR-378	77	5469	0.013884
bta-miR-23a	250	24103	0.010266
bta-miR-2285d	280	0	1
bta-miR-660	5	2271	0.002197
bta-miR-10a	626	24	0.963077
bta-let-7g	1343	43762	0.029775
bta-miR-152	96	21311	0.004485
bta-miR-107	149	28185	0.005259
bta-miR-185	10	9816	0.001018
bta-miR-34b	173	11	0.940217
bta-miR-2285j	560	2	0.996441
bta-miR-2284d	2711	31	0.988694
bta-miR-100	618	648	0.488152
bta-miR-532	16	1306	0.012103
bta-miR-26b	6	4837	0.001239
bta-miR-2284k	11871	9	0.999242
bta-miR-99a-5p	647	619	0.511058
bta-miR-2284a	2335	0	1
bta-miR-92a	34	5929	0.005702
bta-miR-2284l	862	0	1
bta-miR-20b	671	1	0.998512
bta-miR-26a	10	3801	0.002624
bta-miR-1	928	69315	0.013211
bta-miR-22-3p	23	5233	0.004376
bta-miR-2284b	200	0	1
bta-miR-29e	1515	1	0.99934
bta-miR-29c	153245	206	0.998658
bta-miR-2284aa-3	1100	17	0.984781
bta-miR-19a	206	3	0.985646
bta-miR-30a-5p	3249	824	0.797692
bta-miR-181b	2802	1291	0.684583
bta-miR-214	12	997	0.011893
bta-miR-423-5p	105	16887	0.006179
bta-let-7f	2654981	995558	0.727285
bta-miR-2285v	7	10	0.411765
bta-miR-140	245	33418	0.007278
bta-miR-2284m	469	1	0.997872
bta-let-7c	650788	56528	0.920081
