# Supplementary material for: Effect of differentiation on microRNA expression in bovine skeletal muscle satellite cells by deep sequencing
Source: Cell Mol Biol Lett. 2016 Jul 28;21:8. doi: 10.1186/s11658-016-0009-x (PMC5415838; doi:10.1186/s11658-016-0009-x)
Supplement: Supplementary file 9 — Novel miRNAs identified in this study. Note: The data in this supplementary file can be seen in the Excel spreadsheet. [file 11658_2016_9_MOESM9_ESM.xls]

## Sheet: MDSC-P
Additional file 8 Novel miRNAs identified in this study
Name	location	Free energ (kcal/mol)	A+U(%)	MFEIs	Mature arm	count	count(5p)	count(3p)	Precusors miRNA	struct	seq(5p)	seq(3p)	Precursor L(nt)	mature L(nt)
MDSC-P-m0001	chr10:88750893:88750971:+	-46.1	0.316456		5p	31	31	-	CCCCATAGAGTGGACAGGCCAAGCCGCTGTGCAGGCAGCTCCATCCCAGCCGGCTCTTGGGCTGTCCGCCTTGTGGGGG	((((((((.((((((((.(((((..((((.((.((.(......).)).)))))).))))).)))))))).)))))))).	TGGACAGGCCAAGCCGCTGTG	-	79	21
MDSC-P-m0002	chr11:10517306:10517390:+	-35.9	0.423529		5p	9	8	-	GGAAAGTGGGTGGCGAAGGGAGAAGGTGAGCAGAGAAATAGACTGTGCTGTCCATTCCTCCCTTCTCCGCAGCCAGGACTGGCTG	.........((((.((((((((((((..((((.((.......)).))))..)).)).)))))))).)))).((((....))))..	TGGCGAAGGGAGAAGGTGAGCA	-	85	22
MDSC-P-m0003	chr11:102364471:102364555:+	-33.9	0.458824		5p/3p	18	2	16	GCTCAGCCACAGATGTCCAGCCACAATTCTCGGTTGGCCGCAGACTCGTACAAGAATTGCGTTTGGACAATCAGTGGCGAAGCTC	(((..(((((.(((((((((.(.((((((((((....)))............))))))).).)))))).))).)))))..)))..	AGATGTCCAGCCACAATTCTCG	AGAATTGCGTTTGGACAATCAGT	85	22/23
MDSC-P-m0004	chr11:39304828:39304918:-	-36.3	0.263736		3p	25	-	25	AACTGGGCGGAGCGTCGGCTGGCCTCTCTCCTTCTCTCATCTGGGCGGCGGCGGCGGCAACTGGGGACGGGGCGGGTGGCGCATCACGGGC	..(((....((((((((.((.((((((((((....(......).((.((....)).))....))))).))))).)))))))).)).)))..	-	TGGGGACGGGGCGGGTGGCG	91	20
MDSC-P-m0005	chr11:102433950:102434034:-	-33.9	0.458824		5p/3p	18	2	16	GCTCAGCCACAGATGTCCAGCCACAATTCTCGGTTGGCCGCAGACTCGTACAAGAATTGCGTTTGGACAATCAGTGGCGAAGCTC	(((..(((((.(((((((((.(.((((((((((....)))............))))))).).)))))).))).)))))..)))..	AGATGTCCAGCCACAATTCTCG	AGAATTGCGTTTGGACAATCAGT	85	22/23
MDSC-P-m0006	chr12:14564501:14564582:+	-57.1	0.341463		5p	5	5	-	TGCCGGCTCACACTCTGTGCAGCCGCTCCAGGGAGGCAGCAGTTGTGGTGACTGGAGCGGCTGCACAGAGCGTGAACAGGCG	.(((.(.((((.(((((((((((((((((((.....((.((....)).)).))))))))))))))))))).)))).).))).	CACTCTGTGCAGCCGCTCCAG	-	82	21
MDSC-P-m0007	chr12:50859531:50859609:+	-31	0.772152		5p	23	23	-	GTATATATACATAATGCACATGTATGAACATATGTACTATGTAAATTATGTCATATATAGGCATTTATGTATATATACA	(((((((((((((((((..((((((((.((((..(((...)))...))))))))))))..))).)))))))))))))).	ATAATGCACATGTATGAACATA	-	79	22
MDSC-P-m0008	chr12:12774086:12774161:-	-39.4	0.5		5p/3p	18	17	1	AGGTTGGCCAAAACGTTCGTTTGGGTTTTTTGTACCGTCTCAGGAAATACCCAGACGAACCTTTTGGCCACCCCAG	.((.(((((((((.((((((((((((((((((........))))))..)))))))))))).))))))))).))...	AAACGTTCGTTTGGGTTTTTT	AAATACCCAGACGAACCTTTTG	76	21/22
MDSC-P-m0009	chr12:30590011:30590107:-	-25.32	0.546392		5p	13	12	-	GTGAGTGTTGTGAGTGTGTGTGTGTGAGTGATTGTGTGTGTGTGTGTGTTGAGATAGGAGGTAGTCGCTAGCCACCTAACATTTTGATGTTCTCACA	(((((......((((((..(((.((.((((((((..(.(((.(........).))).)...)))))))).)))))...)))))).......))))).	TGAGTGTGTGTGTGTGAGTGA	-	97	21
MDSC-P-m0010	chr13:52907868:52907963:-	-26.4	0.53125		5p	9	9	-	GATGCTGGCTTTGCAGTGATGACTTGAGTCTGTCAATCCCCTGAGTGAGTTTAATCACTGATGTCTCCATGTCTCTGAGCAAAGCCTCTGAGTAAG	..((((((((((((...((.(((..(((.(.((((.........((((......))))))))).)))...)))))...))))))))....))))..	TTGCAGTGATGACTTGAGTCTGT	-	96	23
MDSC-P-m0011	chr13:61814559:61814629:-	-25	0.464789		5p	7	7	-	CCTTTTTTTTTGGCGTGGGTGGGACGGGAGTAGAGAGCACTCCGTTTTCCCATTTGTGCGAGAACGGCTGA	.......((((.(((..(((((((..(((((.......)))))....)))))))..))).)))).......	TGGCGTGGGTGGGACGGGAG	-	71	20
MDSC-P-m0012	chr16:52660000:52660097:+	-45.16	0.234694		3p	6	-	6	GCGGTCCTCCTCCCCTCCTCTCTCCGCTCCCTCCGCCCTGTTCCCTCCGCCCTCCCAGGGCTTCGGCGGCGGCAGAGTGAACGGGACGGGCCGGGCCG	.(((((((((((((...(.(((((((((.((...((((((...............))))))...)).))))).)))).)...)))).)))..))))))	-	CGGCGGCAGAGTGAACGGGACG	98	22
MDSC-P-m0013	chr18:4452999:4453078:+	-33.4	0.5625		5p	24	24	-	TGGGTTAGCCACAAAGTTTGTTCGGGTTTTACTGTAGTAGCTCATGGAAAAACCCAAATGAACTTTTTGGGCCAACCCAG	((((((.(((..((((((..((.(((((((.((((........)))).))))))).))..))))))...))).)))))).	ACAAAGTTTGTTCGGGTTTTA	-	80	21
MDSC-P-m0014	chr19:51778267:51778350:+	-38.6	0.333333		5p	9	9	-	AGAGTGGGGGTCTGCAGGGTGGTAGGCTGTGGGCTATGTGGTGAGGCCCCCCGCCTGCCCACCTGTCCAGGCATGGCCATCTTC	.((((((..(((((((((..(((((((.(.(((((.........))))).).)))))))..))))..)))))....))).))).	TCTGCAGGGTGGTAGGCTGTGG	-	84	22
MDSC-P-m0015	chr19:56980606:56980682:+	-33.57	0.376623		5p	10	10	-	GCGTGTCCACTTGGAACGCAGGCTGTCAGCACTGCAGACGTCCTGATGGCCTGTGCTTCCCCCTTCAGCTTCACGCG	(((((.......(((((((((((((((((.((.......)).))))))))))))).))))...........))))).	TTGGAACGCAGGCTGTCAGCAC	-	77	22
MDSC-P-m0016	chr19:39292254:39292345:-	-51.2	0.25		3p	7	-	7	CCGCCCCGCCCTCTCCATCTTCTCGCGCTCTTCGCCCTACCCACTGCGCCCGGCAGAAGGCTCGGCGCGGGGAGGGAGAGGGACTCGGGCGC	.(((((..((((((((..(((((((((((....(((.......((((.....))))..)))..)))))))))))))))))))....))))).	-	TCGGCGCGGGGAGGGAGAGGG	92	21
MDSC-P-m0017	chr1:84438702:84438780:-	-39.8	0.670886		5p	8	8	-	TGGGTTGACCAAAAAAGTTTGTTTGGATTTTTTGTGACATCTTACAGAAAAACTCAAATGAACTTTTTGGTCAACCCAA	(((((((((((((((.(((..(((((.((((((((((....)))))))))).).))))..)))))))))))))))))).	AAAAAAGTTTGTTTGGATTTTT	-	79	22
MDSC-P-m0018	chr21:56475056:56475134:+	-25.9	0.64557		5p	12	12	-	TGAATTGGCCATAAAGTTCATTCGGGTTTTTTGGTACCATCTTATGGAAAAAACCAAATGAACTTTTTAGCCAACCCAA	((..(((((...((((((((((.((.((((((.(((......))).)))))).)).))))))))))...)))))..)).	ATAAAGTTCATTCGGGTTTTTT	-	79	22
MDSC-P-m0019	chr21:66020119:66020214:+	-37.52	0.427083		3p	5	-	5	CGAGCGGGAGTCACCCCTGCTTAGGGTAAGTGTGTCTCGGGTGAGCATGCAATGAACGTGCTCGCATGTCACTCGGCCCACTACCCAAGATTGTTC	.(((((((.......))))))).(((((...(((..((((((((.(((((.............)))))))))))))..))))))))..........	-	ATGTCACTCGGCCCACTACCC	96	21
MDSC-P-m0020	chr21:66030710:66030789:+	-37.7	0.4375		3p	24	-	24	TGATGCTTGAGGAGAGGTTGCCCGTGGCCCGTTCGCATTCTTCATGACGCACAATACACGGTCGGCCTCTCTTCGGTATC	.((((((.((((((((((((.(((((....((.(((((.....))).)).))....))))).))))))))))))))))))	-	CACAATACACGGTCGGCCTCT	80	21
MDSC-P-m0021	chr23:26317200:26317280:+	-48.8	0.308642		5p	5	5	-	CCTCACCCCGATGCCTTCCCCAGCCTCCGAGCCCTCATAGCTGCTCGCTACGGGGAAGCTGGGGAGGGTCCGGGATGGGGA	(((((.((((..((((((((((((((((((((...((....))...))).)))))..)))))))))))).)))).))))).	ATGCCTTCCCCAGCCTCCGAGC	-	81	22
MDSC-P-m0022	chr23:26728296:26728370:+	-32	0.413333		3p	13	-	13	GGTGGGACTTGACCCGGTTTCATTTCAGTTTGGGTTTAATCACCGCGGGTGGTCGGGGCGGGTCAGGGTCTCACA	.(((((((((((((((.(..(...(((.(((((((......))).)))))))..)..)))))))).)))))))).	-	CGGGTGGTCGGGGCGGGTCA	75	20
MDSC-P-m0023	chr23:29231121:29231199:+	-20.96	0.658228		5p	12	12	-	CATTTCTTCAATTATGGAAGCTGGTTTTGAAGGAAAAAAAGATACATTCAAAAACTAGCCTTCCATATTTGCTCCACTC	........(((.(((((((((((((((((((...............))).)))))))).)))))))).)))........	ATTATGGAAGCTGGTTTTGA	-	79	20
MDSC-P-m0024	chr23:30740184:30740253:-	-27.9	0.571429		3p	10	-	10	TGCTTATTAAACAACGGCCCTTTTCAGGGCCACCCACTTGGTCATAAGAAGGGCTGTTACTTTTTTAAGT	.(((((..(((.((((((((((((...(((((......)))))...))))))))))))..)))..)))))	-	GGTCATAAGAAGGGCTGTTAC	70	21
MDSC-P-m0025	chr25:15115462:15115553:+	-35.4	0.543478		5p	21	21	-	GTATTAGTCTGTGGAGTCAGACATACTGAGTGACTTTCACTTCAGTTCAGTTAAGTTCAGTCACTCAGTCGTGTCCGACTCTTTGCTACCCC	....((((....((((((.((((((((((((((((...((((..........))))..))))))))))).))))).))))))..))))....	GTGGAGTCAGACATACTGAGTGA	-	92	23
MDSC-P-m0026	chr25:37730026:37730111:-	-34.2	0.523256		5p/3p	12	10	1	GGAAAGCCAGTGCTGGGTTAGAATCAACAGGAGCTGGAGTTATTGCCAATGCTCCATCTTGATGTCTTTCCCAGCTGAGTTTACCA	((.((((((..((((((..((((((((..((((((((........)))..)))))...))))).)))..)))))))).)))).)).	TGCTGGGTTAGAATCAACAGG	ATCTTGATGTCTTTCCCAGCTGA	86	21/23
MDSC-P-m0027	chr26:17196791:17196871:-	-31.2	0.555556		3p	6	-	6	TAGCAAGGTTGGCCCAGAAGTTTGGGCTTTTCCAAAGGGGTTATGGGAAAACCTGAACAAGCTTTTTGGCTAACCTATTAC	.....(((((((((.(((((((((((.(((((((.........))))))).))....))))))))).))))))))).....	-	AAACCTGAACAAGCTTTTTGGCT	81	23
MDSC-P-m0028	chr28:32908512:32908606:-	-42.2	0.4		5p	13	13	-	GGTTGGGGTGCTGACACTGGGTAACGTTGGAGTCTCCTGCCTCAGACCGTGGCCTGCCTTGTTGCCCAGTGTCAAGCTTTCCATCCTCCCTGGCA	.((..(((.(((((((((((((((((..(.((......(((.(.....).))))).)..)))))))))))))).)))..........)))..)).	CTGACACTGGGTAACGTTGGAG	-	95	22
MDSC-P-m0029	chr2:107911108:107911190:+	-41.3	0.240964		3p	37	-	37	CAGCAGATGCTCTCGCTTCGCCTTCTCCGCGGGTGCCCCGCGAGCGGGCCCTCCCCGCGGTGGGGAGGGCTGTGCCACTGCCG	..((((.((....(((...((((((((((((((.(((((....).))))....)))))))...))))))).))).))))))..	-	TCCCCGCGGTGGGGAGGGCTGT	83	22
MDSC-P-m0030	chr2:111852559:111852646:-	-35.4	0.431818		5p	10	10	-	GGGGCAGGGATGTGGATGTGACGATGCCTGTGATGGCCCTGCTGTTCCCATTATCATCAGCATCTTCACAGCCACCACCCCTTGCTGA	..(((((((..((((.(((((.(((((..(((((((..(....)..))....)))))..))))).))))).))))....)))))))..	TGTGGATGTGACGATGCCTGTG	-	88	22
MDSC-P-m0031	chr2:135687801:135687877:-	-18	0.454545		5p	12	12	-	TATGGGTGTGTGAGTGTGTGTGTGTGAGTGAGAAGGAGAGAGATCGCCAGTGCATGTGTGCTGCTAGCGGGGCTACA	..(((.(.(((.((((..((((..(..((((............))))..)..))))..))))....))).).)))..	TGAGTGTGTGTGTGTGAGTGA	-	77	21
MDSC-P-m0032	chr3:3504809:3504885:+	-49.9	0.571429		5p	150	150	-	GGGTTGGCCAGAAAGTTTGTTGGGGTTTTTCTGTCACATTTAACAGAAAAGCCCAAATGAACTTTTTGGTCAGCCCA	(((((((((((((((((..((.((((((((((((........)))))))))))).))..))))))))))))))))).	GAAAGTTTGTTGGGGTTTTTC	-	77	21
MDSC-P-m0033	chr3:8722539:8722636:-	-32.3	0.520408		5p/3p	16	3	12	AGAGAGAAGCAGAGCGTGCGATGTAGTTTGCAGTTTAAAGCCTGAGCGAAACTGAGAACTGAAACTAGAACTGCAGCCGTACCTCACTTTCTCCCTTG	((.((((((..(((.(((((.((((((((..(((((.....((.((.....)).)).....))))).))))))))..))))))))..)))))).))..	AGAGCGTGCGATGTAGTTTG	TAGAACTGCAGCCGTACCTCACT	98	20/23
MDSC-P-m0034	chr4:68511933:68512029:-	-45.5	0.453608		5p	6	6	-	CCAGTAAAGCTCAGGAGTTTGGGTAGAGTGGAGGCTACCCAGACAGGGCTCTTCTGGGTTTCTGACCTCCCTCTGCCTTGCTCCCAGTTCATTCTGT	.(((...((((..(((((..((((((((.((((((.(((((((.((....)))))))))....).))))))))))))).))))).))))....))).	TCAGGAGTTTGGGTAGAGTGGAG	-	97	23
MDSC-P-m0035	chr4:123172578:123172643:-	-38.1	0.181818		5p	12	12	-	GGGCGCTGCAGCGCGGGCTGAGGCGCCTCGGCCGGGAACCGAGGGGAGCGGTACGCGGCGGGGCCA	.(((.((((..((((..(((...(.((((((.......)))))).)..)))..)))))))).))).	GCGCGGGCTGAGGCGCCTCGGC	-	66	22
MDSC-P-m0036	chr6:105933827:105933896:-	-43.1	0.157143		3p	5	-	5	CGGCGAGCCCGAGGCTGCGCCGGGCGGGGGCGCCGAGCTCCGAGCGCCGACGCAGCCCAGCTGGCCCGCT	.(((.(((..(.(((((((.(((((.(((((.....)))))..)).))).)))))))).))).)))....	-	TCCGAGCGCCGACGCAGCCCAG	70	22
MDSC-P-m0037	chr7:111803145:111803222:+	-33.8	0.666667		5p	6	6	-	TTGGTTTGCCAAAATGTTTGTTTGGATGTTTTGTAATAGCTTAGAAAACACTCGAACAAACATTTTGGCCAATGCAAT	((((((.(((((((((((((((((..((((((.(((....))).))))))..))))))))))))))))).))).))).	AAAATGTTTGTTTGGATGTTTT	-	78	22
MDSC-P-m0038	chrUn_JH122232:16634:16705:+	-45.3	0.236111		5p/3p	29	2	26	CGAGCCGTGTGTGGAGGGCGGGGAGCGAGCGAGGGCGGCGCACGCTCCCCGGCCCTCCCGGTAGGCATTTGG	...(((...((.(((((((((((((((.(((.......))).)))))))).)))))))))...)))......	GTGGAGGGCGGGGAGCGAGC	CACGCTCCCCGGCCCTCCCGGT	72	20/22
MDSC-P-m0039	chrUn_JH122309:21856:21935:+	-43.9	0.4625		5p/3p	63	1	62	TCTCTCACCCAGCCAAGCCTCTCCTAACAGGAATGGAAACTGAAACCCAACTGTTAGGAGGCTTGGCTGCTGTGGGGGTT	.(((((((.((((((((((..(((((((((...(((..........))).)))))))))))))))))))..)))))))..	AGCCAAGCCTCTCCTAACAGGAAT	AACTGTTAGGAGGCTTGGCTGC	80	24/22
MDSC-P-m0040	chrUn_JH122583:33629:33707:-	-25.9	0.64557		5p	12	12	-	TGAATTGGCCATAAAGTTCATTCGGGTTTTTTGGTACCATCTTATGGAAAAAACCAAATGAACTTTTTAGCCAACCCAA	((..(((((...((((((((((.((.((((((.(((......))).)))))).)).))))))))))...)))))..)).	ATAAAGTTCATTCGGGTTTTTT	-	79	22
MDSC-P-m0041	chrUn_JH123402:7640:7723:+	-29.7	0.511905		5p/3p	76	2	74	ATTGAGGCATAGCCAGTTGGGGAAGAATGCCCGTGTCTTAAAGTGAGAAGGTTTGTTCTCCAACCTGGCTCTTTATGGCTGCTG	....((.(((((((((((((((((.((.(((....((((.....)))).))))).)))))))).))))))....))).))....	AGCCAGTTGGGGAAGAATGCC	TTTGTTCTCCAACCTGGCTCTTT	84	21/23
MDSC-P-m0042	chrUn_JH125871:8365:8439:+	-35.2	0.36		5p/3p	22	21	1	TCTGCCGAGGTTCAAATGCGTCAGGACCCTTGGTGCCGCACGCCCAGGATCCAGGCGCATCTGTGCCTCCAGTCC	.(((..(((((.((.(((((((.(((.(((.((((.....)))).))).))).))))))).)).))))))))...	TTCAAATGCGTCAGGACCCTTG	CAGGATCCAGGCGCATCTGTG	75	22/21

## Sheet: MDSC-D1
Name	location	Free energ (kcal/mol)	A+U(%)	MFEIs	Mature arm	count	Precusors miRNA	struct	seq(5p)	seq(3p)	Precursor L(nt)	mature L(nt)
MDSC-D1-m0001	chr10:63225114:63225196:+	-28.5	0.421687		5p	10	AGGCTGGCAGTCTGAGGCAGTGGAAACAGAGTAGCTCTCTCCTCAGCCCATCTCTGTTTGCTCCCTCGGCAGATATCCGCCTG	((((.((..((((((((.(((..((((((((..(((........)))....))))))))))).))))...))))..)))))).	TCTGAGGCAGTGGAAACAGAGT	-	83	22
MDSC-D1-m0002	chr10:88750893:88750971:+	-46.1	0.316456		5p	12	CCCCATAGAGTGGACAGGCCAAGCCGCTGTGCAGGCAGCTCCATCCCAGCCGGCTCTTGGGCTGTCCGCCTTGTGGGGG	((((((((.((((((((.(((((..((((.((.((.(......).)).)))))).))))).)))))))).)))))))).	TGGACAGGCCAAGCCGCTGTG	-	79	21
MDSC-D1-m0003	chr12:50859531:50859609:+	-31	0.772152		5p	9	GTATATATACATAATGCACATGTATGAACATATGTACTATGTAAATTATGTCATATATAGGCATTTATGTATATATACA	(((((((((((((((((..((((((((.((((..(((...)))...))))))))))))..))).)))))))))))))).	ATAATGCACATGTATGAACAT	-	79	21
MDSC-D1-m0004	chr12:12774086:12774161:-	-39.4	0.5		5p/3p	13	AGGTTGGCCAAAACGTTCGTTTGGGTTTTTTGTACCGTCTCAGGAAATACCCAGACGAACCTTTTGGCCACCCCAG	.((.(((((((((.((((((((((((((((((........))))))..)))))))))))).))))))))).))...	AAACGTTCGTTTGGGTTTTTT	AAATACCCAGACGAACCTTTTG	76	21
MDSC-D1-m0005	chr13:38915865:38915957:+	-47.1	0.430108		3p	5	TCCCATCTGGTGGCAGGGAGGTGTCTCAGTGACAAGTTTAATCCCCCTGGGGCTTTACAAACTTGCTGAGTGACCTCCCTGCTCCTCGCTGGG	.((((.(.((..((((((((((..(((((...(((((((((.(((....))).))...))))))))))))..))))))))))..)).).))))	-	CTTGCTGAGTGACCTCCCTGCT	93	22
MDSC-D1-m0006	chr13:11656194:11656271:-	-30.5	0.564103		5p/3p	56	CATGCACACACACACTCAGATAAAGTAGGCACTTTTTGGTTCTTGAAATGCTACCTAGTCTGAGTGAGTGAGTGTGTG	(((((((.(((.(((((((((...((((.((.((((........))))))))))...))))))))).))).)))))))	CACACTCAGATAAAGTAGGCACT	ATGCTACCTAGTCTGAGTGAG	78	23
MDSC-D1-m0007	chr21:66030710:66030789:+	-37.7	0.4375		3p	6	TGATGCTTGAGGAGAGGTTGCCCGTGGCCCGTTCGCATTCTTCATGACGCACAATACACGGTCGGCCTCTCTTCGGTATC	.((((((.((((((((((((.(((((....((.(((((.....))).)).))....))))).))))))))))))))))))	-	CACAATACACGGTCGGCCTCT	80	21
MDSC-D1-m0008	chr23:26728295:26728371:+	-32	0.402597		3p	11	CGGTGGGACTTGACCCGGTTTCATTTCAGTTTGGGTTTAATCACCGCGGGTGGTCGGGGCGGGTCAGGGTCTCACAC	..(((((((((((((((.(..(...(((.(((((((......))).)))))))..)..)))))))).))))))))..	-	CGGGTGGTCGGGGCGGGTCAG	77	21
MDSC-D1-m0009	chr25:15115462:15115553:+	-35.4	0.543478		5p	27	GTATTAGTCTGTGGAGTCAGACATACTGAGTGACTTTCACTTCAGTTCAGTTAAGTTCAGTCACTCAGTCGTGTCCGACTCTTTGCTACCCC	....((((....((((((.((((((((((((((((...((((..........))))..))))))))))).))))).))))))..))))....	GTGGAGTCAGACATACTGAGTGA	-	92	23
MDSC-D1-m0010	chr2:107911108:107911190:+	-41.3	0.240964		3p	29	CAGCAGATGCTCTCGCTTCGCCTTCTCCGCGGGTGCCCCGCGAGCGGGCCCTCCCCGCGGTGGGGAGGGCTGTGCCACTGCCG	..((((.((....(((...((((((((((((((.(((((....).))))....)))))))...))))))).))).))))))..	-	TCCCCGCGGTGGGGAGGGCTGT	83	22
MDSC-D1-m0011	chr2:135687801:135687877:-	-18	0.454545		5p	5	TATGGGTGTGTGAGTGTGTGTGTGTGAGTGAGAAGGAGAGAGATCGCCAGTGCATGTGTGCTGCTAGCGGGGCTACA	..(((.(.(((.((((..((((..(..((((............))))..)..))))..))))....))).).)))..	TGAGTGTGTGTGTGTGAGTGA	-	77	21
MDSC-D1-m0012	chr3:3504809:3504885:+	-49.9	0.571429		5p	98	GGGTTGGCCAGAAAGTTTGTTGGGGTTTTTCTGTCACATTTAACAGAAAAGCCCAAATGAACTTTTTGGTCAGCCCA	(((((((((((((((((..((.((((((((((((........)))))))))))).))..))))))))))))))))).	GAAAGTTTGTTGGGGTTTTTCT	-	77	22
MDSC-D1-m0013	chrUn_JH121287:1722157:1722234:+	-27.1	0.679487		5p	8	AACATTGAAACAGGCTAGGAGAAATGATTGGATAGAAAATTTTATTCTATTCATTTATCTCCCAGCCTACAAAATGGA	..((((.....(((((.(((((..(((.(((((((((.......))))))))).)))))))).)))))....))))..	CAGGCTAGGAGAAATGATTGG	-	78	21
MDSC-D1-m0014	chrUn_JH122232:16635:16705:+	-45.3	0.239437		5p/3p	6	GAGCCGTGTGTGGAGGGCGGGGAGCGAGCGAGGGCGGCGCACGCTCCCCGGCCCTCCCGGTAGGCATTTGG	..(((...((.(((((((((((((((.(((.......))).)))))))).)))))))))...)))......	TGGAGGGCGGGGAGCGAGCGA	CACGCTCCCCGGCCCTCCCGGT	71	21/22
MDSC-D1-m0015	chrUn_JH122309:21855:21935:+	-43.9	0.469136		3p	38	TTCTCTCACCCAGCCAAGCCTCTCCTAACAGGAATGGAAACTGAAACCCAACTGTTAGGAGGCTTGGCTGCTGTGGGGGTT	..(((((((.((((((((((..(((((((((...(((..........))).)))))))))))))))))))..)))))))..	-	AACTGTTAGGAGGCTTGGCTGC	81	22
MDSC-D1-m0016	chrUn_JH123402:7638:7723:+	-29.7	0.511628		5p/3p	9	CTATTGAGGCATAGCCAGTTGGGGAAGAATGCCCGTGTCTTAAAGTGAGAAGGTTTGTTCTCCAACCTGGCTCTTTATGGCTGCTG	......((.(((((((((((((((((.((.(((....((((.....)))).))))).)))))))).))))))....))).))....	ATAGCCAGTTGGGGAAGAATGCC	TTTGTTCTCCAACCTGGCTCTTT	86	23
MDSC-D1-m0017	chrUn_JH123402:17426:17510:-	-27.8	0.529412		3p	59	ATTGAGACATAGCCAGTTGGGGAAGAATGCTGTTACCTTAGAGAGAAGCTGGATTGTTCTCCAACCTGGCTCTTTATGTTGCCGG	.....(((((((((((((((((((.(((.(.(((.((.....).).))).).))).)))))))).))))))....))))).....	-	ATTGTTCTCCAACCTGGCTCTTT	85	23

## Sheet: MDSC-D3
Name	location	Free energ (kcal/mol)	A+U(%)	MFEIs	Mature arm	count	Precusors miRNA	struct	seq(5p)	seq(3p)	Precursor L(nt)	mature L(nt)
MDSC-D3-m0001	chr10:88750893:88750971:+	-46.1	0.316456		5p	14	CCCCATAGAGTGGACAGGCCAAGCCGCTGTGCAGGCAGCTCCATCCCAGCCGGCTCTTGGGCTGTCCGCCTTGTGGGGG	((((((((.((((((((.(((((..((((.((.((.(......).)).)))))).))))).)))))))).)))))))).	TGGACAGGCCAAGCCGCTGTGCA	-	79	23
MDSC-D3-m0002	chr11:102364468:102364555:+	-37.4	0.465909		3p	9	AGAGCTCAGCCACAGATGTCCAGCCACAATTCTCGGTTGGCCGCAGACTCGTACAAGAATTGCGTTTGGACAATCAGTGGCGAAGCTC	.(((((..(((((.(((((((((.(.((((((((((....)))............))))))).).)))))).))).)))))..)))))	-	AGAATTGCGTTTGGACAATCAGT	88	23
MDSC-D3-m0003	chr11:102433950:102434037:-	-37.4	0.465909		3p	9	AGAGCTCAGCCACAGATGTCCAGCCACAATTCTCGGTTGGCCGCAGACTCGTACAAGAATTGCGTTTGGACAATCAGTGGCGAAGCTC	.(((((..(((((.(((((((((.(.((((((((((....)))............))))))).).)))))).))).)))))..)))))	-	AGAATTGCGTTTGGACAATCAGT	88	23
MDSC-D3-m0004	chr12:12774086:12774162:-	-39.4	0.506494		5p/3p	17	TAGGTTGGCCAAAACGTTCGTTTGGGTTTTTTGTACCGTCTCAGGAAATACCCAGACGAACCTTTTGGCCACCCCAG	..((.(((((((((.((((((((((((((((((........))))))..)))))))))))).))))))))).))...	AAAACGTTCGTTTGGGTTTTTT	AATACCCAGACGAACCTTTTG	77	22/21
MDSC-D3-m0005	chr12:30590011:30590107:-	-25.32	0.546392		5p	6	GTGAGTGTTGTGAGTGTGTGTGTGTGAGTGATTGTGTGTGTGTGTGTGTTGAGATAGGAGGTAGTCGCTAGCCACCTAACATTTTGATGTTCTCACA	(((((......((((((..(((.((.((((((((..(.(((.(........).))).)...)))))))).)))))...)))))).......))))).	TGAGTGTGTGTGTGTGAGTGA	-	97	21
MDSC-D3-m0006	chr13:11656193:11656271:-	-31.1	0.56962		5p/3p	46	CATGCACACACACACTCAGATAAAGTAGGCACTTTTTGGTTCTTGAAATGCTACCTAGTCTGAGTGAGTGAGTGTGTGT	(((((((.(((.(((((((((...((((.((.((((........))))))))))...))))))))).))).))))))).	CACACTCAGATAAAGTAGGCACT	ATGCTACCTAGTCTGAGTGAGT	79	23/22
MDSC-D3-m0007	chr19:22585885:22585960:+	-42.8	0.552632		5p	9	GGGCTGGCCAAAAAGTTTGTTGGGTTTTTCTGCAGCACCTTATGGAAAAACCCAAATGAACTTTTTGGCCAACCCA	(((.(((((((((((((..((((((((((((............)))))))))).))..))))))))))))).))).	AAAAGTTTGTTGGGTTTTTCT	-	76	21
MDSC-D3-m0008	chr1:84438702:84438780:-	-39.8	0.670886		5p	9	TGGGTTGACCAAAAAAGTTTGTTTGGATTTTTTGTGACATCTTACAGAAAAACTCAAATGAACTTTTTGGTCAACCCAA	(((((((((((((((.(((..(((((.((((((((((....)))))))))).).))))..)))))))))))))))))).	AAAAAAGTTTGTTTGGATTTTT	-	79	22
MDSC-D3-m0009	chr21:66030710:66030789:+	-37.7	0.4375		3p	8	TGATGCTTGAGGAGAGGTTGCCCGTGGCCCGTTCGCATTCTTCATGACGCACAATACACGGTCGGCCTCTCTTCGGTATC	.((((((.((((((((((((.(((((....((.(((((.....))).)).))....))))).))))))))))))))))))	-	CACAATACACGGTCGGCCTCT	80	21
MDSC-D3-m0010	chr23:26728295:26728371:+	-32	0.402597		3p	34	CGGTGGGACTTGACCCGGTTTCATTTCAGTTTGGGTTTAATCACCGCGGGTGGTCGGGGCGGGTCAGGGTCTCACAC	..(((((((((((((((.(..(...(((.(((((((......))).)))))))..)..)))))))).))))))))..	-	CGGGTGGTCGGGGCGGGTCAG	77	21
MDSC-D3-m0011	chr25:15115462:15115553:+	-35.4	0.543478		5p	10	GTATTAGTCTGTGGAGTCAGACATACTGAGTGACTTTCACTTCAGTTCAGTTAAGTTCAGTCACTCAGTCGTGTCCGACTCTTTGCTACCCC	....((((....((((((.((((((((((((((((...((((..........))))..))))))))))).))))).))))))..))))....	GTGGAGTCAGACATACTGAGTGA	-	92	23
MDSC-D3-m0012	chr2:107911108:107911190:+	-41.3	0.240964		3p	12	CAGCAGATGCTCTCGCTTCGCCTTCTCCGCGGGTGCCCCGCGAGCGGGCCCTCCCCGCGGTGGGGAGGGCTGTGCCACTGCCG	..((((.((....(((...((((((((((((((.(((((....).))))....)))))))...))))))).))).))))))..	-	TCCCCGCGGTGGGGAGGGCTGT	83	22
MDSC-D3-m0013	chr2:135687801:135687877:-	-18	0.454545		5p	6	TATGGGTGTGTGAGTGTGTGTGTGTGAGTGAGAAGGAGAGAGATCGCCAGTGCATGTGTGCTGCTAGCGGGGCTACA	..(((.(.(((.((((..((((..(..((((............))))..)..))))..))))....))).).)))..	TGAGTGTGTGTGTGTGAGTGA	-	77	21
MDSC-D3-m0014	chr3:3504809:3504885:+	-49.9	0.571429		5p	174	GGGTTGGCCAGAAAGTTTGTTGGGGTTTTTCTGTCACATTTAACAGAAAAGCCCAAATGAACTTTTTGGTCAGCCCA	(((((((((((((((((..((.((((((((((((........)))))))))))).))..))))))))))))))))).	GAAAGTTTGTTGGGGTTTTTC	-	77	21
MDSC-D3-m0015	chr4:95540214:95540313:+	-39.2	0.4		5p	5	GGTTGGGTCTACCTGGGCAGGATGCTGGGGACAGAGGACATTTTCTGACTCCCTTCCTCCCTGGCAGGTGATTGCTCCCGAGGAGATCGTGGACCCCAAC	.((((((..(((((.(.((((..(..(((((((((((....))))))..)))))..)..)))).)))))).....((((((.....))).))).))))))	ACCTGGGCAGGATGCTGGGGACA	-	100	23
MDSC-D3-m0016	chr7:4006662:4006736:-	-40.9	0.386667		5p	6	AGTGTGTCCATGCCCACACGCGTACGCCAGCGTGACTTCACCTGCTGGTGTGTGCGTGTGGCTGCTGACATGACC	...(((((...(((((((((((((((((((((((....)))..))))))))))))))))))..)).)))))....	TGCCCACACGCGTACGCCAGCG	-	75	22
MDSC-D3-m0017	chrUn_JH122232:16625:16705:+	-47.1	0.209877		3p	9	GGCCCCGCCCGAGCCGTGTGTGGAGGGCGGGGAGCGAGCGAGGGCGGCGCACGCTCCCCGGCCCTCCCGGTAGGCATTTGG	(((...)))...(((...((.(((((((((((((((.(((.......))).)))))))).)))))))))...)))......	-	CACGCTCCCCGGCCCTCCCGGT	81	22
MDSC-D3-m0018	chrUn_JH122309:21856:21934:+	-43.9	0.455696		3p	20	TCTCTCACCCAGCCAAGCCTCTCCTAACAGGAATGGAAACTGAAACCCAACTGTTAGGAGGCTTGGCTGCTGTGGGGGT	.(((((((.((((((((((..(((((((((...(((..........))).)))))))))))))))))))..))))))).	-	AACTGTTAGGAGGCTTGGCTG	79	21
MDSC-D3-m0019	chrUn_JH123402:7629:7723:+	-31.2	0.526316		3p	10	AGGTTAATCCTATTGAGGCATAGCCAGTTGGGGAAGAATGCCCGTGTCTTAAAGTGAGAAGGTTTGTTCTCCAACCTGGCTCTTTATGGCTGCTG	(((.....)))....((.(((((((((((((((((.((.(((....((((.....)))).))))).)))))))).))))))....))).))....	-	TTTGTTCTCCAACCTGGCTCTTT	95	23
MDSC-D3-m0020	chrUn_JH123402:17426:17510:-	-27.8	0.529412		3p	59	ATTGAGACATAGCCAGTTGGGGAAGAATGCTGTTACCTTAGAGAGAAGCTGGATTGTTCTCCAACCTGGCTCTTTATGTTGCCGG	.....(((((((((((((((((((.(((.(.(((.((.....).).))).).))).)))))))).))))))....))))).....	-	ATTGTTCTCCAACCTGGCTCTTT	85	23
