# Supplementary material for: Effect of differentiation on microRNA expression in bovine skeletal muscle satellite cells by deep sequencing
Source: Cell Mol Biol Lett. 2016 Jul 28;21:8. doi: 10.1186/s11658-016-0009-x (PMC5415838; doi:10.1186/s11658-016-0009-x)
Supplement: Supplementary file 10 — The novel miRNA expression profiles between two libraries. Note: The data in this supplementary file can be seen in the Excel spreadsheet. [file 11658_2016_9_MOESM10_ESM.xls]

## Sheet: Sheet1
Additional file 9 The novel miRNAs expression profiles between MDSC-D1 and MDSC-P libraries
pairwise	miR-name	MDSC-D1-total-reads	MDSC-P-total-reads	MDSC-D1-expressed	MDSC-P-expressed	MDSC-D1-std	MDSC-P-std	fold-change(log2 MDSC-D1/MDSC-P)	p-value	sig-lable
MDSC-D1-MDSC-P	novel_mir_1	5922188	5871055	10	0	1.6886	0.01	7.39968	0.00102416	**
MDSC-D1-MDSC-P	novel_mir_9	5922188	5871055	27	21	4.5591	3.5769	0.350039	0.408664
MDSC-D1-MDSC-P	novel_mir_10	5922188	5871055	29	37	4.8968	6.3021	-0.363993	0.311127
MDSC-D1-MDSC-P	novel_mir_11	5922188	5871055	5	12	0.8443	2.0439	-1.2755	0.0926235
MDSC-D1-MDSC-P	novel_mir_12	5922188	5871055	98	0	16.5479	0.01	10.6924	4.84256e-30	**
MDSC-D1-MDSC-P	novel_mir_13	5922188	5871055	8	0	1.3509	0.01	7.07778	0.00406135	**
MDSC-D1-MDSC-P	novel_mir_14	5922188	5871055	5	26	0.8443	4.4285	-2.39099	0.000102582	**
MDSC-D1-MDSC-P	novel_mir_15	5922188	5871055	38	62	6.4165	10.5603	-0.718792	0.0146462
MDSC-D1-MDSC-P	novel_mir_16	5922188	5871055	8	74	1.3509	12.6042	-3.22191	6.79361e-15	**
MDSC-D1-MDSC-P	novel_mir_17	5922188	5871055	58	0	9.7937	0.01	9.93571	4.47835e-18	**
MDSC-D1-MDSC-P	novel_mir_2	5922188	5871055	12	31	2.0263	5.2801	-1.38172	0.00333847	**
MDSC-D1-MDSC-P	novel_mir_19	5922188	5871055	0	16	0.01	2.7252	-8.09022	1.41723e-05	**
MDSC-D1-MDSC-P	novel_mir_22	5922188	5871055	0	8	0.01	1.3626	-7.09022	0.00375644	**
MDSC-D1-MDSC-P	novel_mir_23	5922188	5871055	0	150	0.01	25.5491	-11.3191	3.63537e-46	**
MDSC-D1-MDSC-P	novel_mir_27	5922188	5871055	0	8	0.01	1.3626	-7.09022	0.00375644	**
MDSC-D1-MDSC-P	novel_mir_29	5922188	5871055	0	25	0.01	4.2582	-8.7341	2.66186e-08	**
MDSC-D1-MDSC-P	novel_mir_30	5922188	5871055	0	23	0.01	3.9175	-8.61379	1.07404e-07	**
MDSC-D1-MDSC-P	novel_mir_31	5922188	5871055	0	9	0.01	1.5329	-7.26012	0.00187007	**
MDSC-D1-MDSC-P	novel_mir_32	5922188	5871055	0	7	0.01	1.1923	-6.8976	0.00754559	**
MDSC-D1-MDSC-P	novel_mir_33	5922188	5871055	0	6	0.01	1.022	-6.67525	0.0151569	*
MDSC-D1-MDSC-P	novel_mir_34	5922188	5871055	0	24	0.01	4.0879	-8.67522	5.34691e-08	**
MDSC-D1-MDSC-P	novel_mir_35	5922188	5871055	0	9	0.01	1.5329	-7.26012	0.00187007	**
MDSC-D1-MDSC-P	novel_mir_36	5922188	5871055	0	10	0.01	1.7033	-7.41219	0.000930983	**
MDSC-D1-MDSC-P	novel_mir_3	5922188	5871055	9	0	1.5197	0.01	7.24764	0.00203948	**
MDSC-D1-MDSC-P	novel_mir_37	5922188	5871055	0	7	0.01	1.1923	-6.8976	0.00754559	**
MDSC-D1-MDSC-P	novel_mir_38	5922188	5871055	0	12	0.01	2.0439	-7.67518	0.000230732	**
MDSC-D1-MDSC-P	novel_mir_41	5922188	5871055	0	13	0.01	2.2143	-7.79071	0.000114866	**
MDSC-D1-MDSC-P	novel_mir_42	5922188	5871055	0	12	0.01	2.0439	-7.67518	0.000230732	**
MDSC-D1-MDSC-P	novel_mir_43	5922188	5871055	0	10	0.01	1.7033	-7.41219	0.000930983	**
MDSC-D1-MDSC-P	novel_mir_44	5922188	5871055	0	10	0.01	1.7033	-7.41219	0.000930983	**
MDSC-D1-MDSC-P	novel_mir_45	5922188	5871055	0	6	0.01	1.022	-6.67525	0.0151569	*
MDSC-D1-MDSC-P	novel_mir_46	5922188	5871055	0	13	0.01	2.2143	-7.79071	0.000114866	**
MDSC-D1-MDSC-P	novel_mir_4	5922188	5871055	12	17	2.0263	2.8956	-0.515015	0.349158
MDSC-D1-MDSC-P	novel_mir_47	5922188	5871055	0	10	0.01	1.7033	-7.41219	0.000930983	**
MDSC-D1-MDSC-P	novel_mir_48	5922188	5871055	0	12	0.01	2.0439	-7.67518	0.000230732	**
MDSC-D1-MDSC-P	novel_mir_49	5922188	5871055	0	6	0.01	1.022	-6.67525	0.0151569	*
MDSC-D1-MDSC-P	novel_mir_50	5922188	5871055	0	12	0.01	2.0439	-7.67518	0.000230732	**
MDSC-D1-MDSC-P	novel_mir_52	5922188	5871055	0	6	0.01	1.022	-6.67525	0.0151569	*
MDSC-D1-MDSC-P	novel_mir_53	5922188	5871055	0	21	0.01	3.5769	-8.48257	4.33365e-07	**
MDSC-D1-MDSC-P	novel_mir_6	5922188	5871055	53	0	8.9494	0.01	9.80565	1.4024e-16	**
MDSC-D1-MDSC-P	novel_mir_7	5922188	5871055	6	24	1.0131	4.0879	-2.01258	0.000806415	**
MDSC-D1-MDSC-P	novel_mir_8	5922188	5871055	11	0	1.8574	0.01	7.53714	0.000514301	**
Note: (1) MDSC-P-std: The result of Solexa sequencing exhibited, presented the normalized expression level of miRNA in MDSC-P library. (2) MDSC-D1-std: The result of Solexa sequencing exhibited, presented the normalized expression level of miRNA in MDSC-D1 library. (3) fold-change(log2 MDSC-D1-std / MDSC-P-std): Fold change of miRNAs in both samples. (4) p-value: p value manifests the significanc…

## Sheet: Sheet2
Additional file 9 The novel miRNAs expression profiles between MDSC-D3 and MDSC-P libraries
pairwise	miR-name	MDSC-D3-total-reads	MDSC-P-total-reads	MDSC-D3-expressed	MDSC-P-expressed	MDSC-D3-std	MDSC-P-std	fold-change(log2 MDSC-3/MDSC-P)	p-value	sig-lable
MDSC-D3-MDSC-P	novel_mir_9	5935963	5871055	10	21	1.6846	3.5769	-1.0863	0.0465774	*
MDSC-D3-MDSC-P	novel_mir_10	5935963	5871055	12	37	2.0216	6.3021	-1.64034	0.000263783	**
MDSC-D3-MDSC-P	novel_mir_11	5935963	5871055	6	12	1.0108	2.0439	-1.01583	0.159793
MDSC-D3-MDSC-P	novel_mir_14	5935963	5871055	9	26	1.5162	4.4285	-1.54636	0.00354498	**
MDSC-D3-MDSC-P	novel_mir_15	5935963	5871055	0	62	0.01	10.5603	-10.0444	1.53219e-19	**
MDSC-D3-MDSC-P	novel_mir_16	5935963	5871055	10	74	1.6846	12.6042	-2.90343	1.2962e-13	**
MDSC-D3-MDSC-P	novel_mir_17	5935963	5871055	59	0	9.9394	0.01	9.95702	2.41039e-18	**
MDSC-D3-MDSC-P	novel_mir_2	5935963	5871055	0	31	0.01	5.2801	-9.04442	3.90355e-10	**
MDSC-D3-MDSC-P	novel_mir_18	5935963	5871055	14	0	2.3585	0.01	7.88173	6.62666e-05	**
MDSC-D3-MDSC-P	novel_mir_19	5935963	5871055	9	16	1.5162	2.7252	-0.845902	0.160101
MDSC-D3-MDSC-P	novel_mir_20	5935963	5871055	16	0	2.6954	0.01	8.07436	1.67493e-05	**
MDSC-D3-MDSC-P	novel_mir_21	5935963	5871055	9	0	1.5162	0.01	7.24432	0.00206319	**
MDSC-D3-MDSC-P	novel_mir_22	5935963	5871055	9	8	1.5162	1.3626	0.154098	0.832931
MDSC-D3-MDSC-P	novel_mir_23	5935963	5871055	174	150	29.3129	25.5491	0.198263	0.217796
MDSC-D3-MDSC-P	novel_mir_25	5935963	5871055	6	0	1.0108	0.01	6.65935	0.0162363	*
MDSC-D3-MDSC-P	novel_mir_26	5935963	5871055	20	0	3.3693	0.01	8.39631	1.07004e-06	**
MDSC-D3-MDSC-P	novel_mir_27	5935963	5871055	0	8	0.01	1.3626	-7.09022	0.00371718	**
MDSC-D3-MDSC-P	novel_mir_28	5935963	5871055	0	25	0.01	4.2582	-8.7341	2.58228e-08	**
MDSC-D3-MDSC-P	novel_mir_30	5935963	5871055	0	23	0.01	3.9175	-8.61379	1.04436e-07	**
MDSC-D3-MDSC-P	novel_mir_31	5935963	5871055	0	9	0.01	1.5329	-7.26012	0.00184837	**
MDSC-D3-MDSC-P	novel_mir_32	5935963	5871055	0	7	0.01	1.1923	-6.8976	0.00747545	**
MDSC-D3-MDSC-P	novel_mir_33	5935963	5871055	0	6	0.01	1.022	-6.67525	0.0150335	*
MDSC-D3-MDSC-P	novel_mir_34	5935963	5871055	0	24	0.01	4.0879	-8.67522	5.19312e-08	**
MDSC-D3-MDSC-P	novel_mir_35	5935963	5871055	0	9	0.01	1.5329	-7.26012	0.00184837	**
MDSC-D3-MDSC-P	novel_mir_36	5935963	5871055	0	10	0.01	1.7033	-7.41219	0.000919105	**
MDSC-D3-MDSC-P	novel_mir_37	5935963	5871055	0	7	0.01	1.1923	-6.8976	0.00747545	**
MDSC-D3-MDSC-P	novel_mir_38	5935963	5871055	0	12	0.01	2.0439	-7.67518	0.000227257	**
MDSC-D3-MDSC-P	novel_mir_41	5935963	5871055	0	13	0.01	2.2143	-7.79071	0.000113004	**
MDSC-D3-MDSC-P	novel_mir_42	5935963	5871055	0	12	0.01	2.0439	-7.67518	0.000227257	**
MDSC-D3-MDSC-P	novel_mir_43	5935963	5871055	0	10	0.01	1.7033	-7.41219	0.000919105	**
MDSC-D3-MDSC-P	novel_mir_44	5935963	5871055	0	10	0.01	1.7033	-7.41219	0.000919105	**
MDSC-D3-MDSC-P	novel_mir_45	5935963	5871055	0	6	0.01	1.022	-6.67525	0.0150335	*
MDSC-D3-MDSC-P	novel_mir_46	5935963	5871055	0	13	0.01	2.2143	-7.79071	0.000113004	**
MDSC-D3-MDSC-P	novel_mir_4	5935963	5871055	0	17	0.01	2.8956	-8.17772	6.9087e-06	**
MDSC-D3-MDSC-P	novel_mir_47	5935963	5871055	0	10	0.01	1.7033	-7.41219	0.000919105	**
MDSC-D3-MDSC-P	novel_mir_48	5935963	5871055	0	12	0.01	2.0439	-7.67518	0.000227257	**
MDSC-D3-MDSC-P	novel_mir_49	5935963	5871055	0	6	0.01	1.022	-6.67525	0.0150335	*
MDSC-D3-MDSC-P	novel_mir_50	5935963	5871055	0	12	0.01	2.0439	-7.67518	0.000227257	**
MDSC-D3-MDSC-P	novel_mir_52	5935963	5871055	0	6	0.01	1.022	-6.67525	0.0150335	*
MDSC-D3-MDSC-P	novel_mir_53	5935963	5871055	0	21	0.01	3.5769	-8.48257	4.22377e-07	**
MDSC-D3-MDSC-P	novel_mir_6	5935963	5871055	44	0	7.4124	0.01	9.5338	7.27484e-14	**
MDSC-D3-MDSC-P	novel_mir_7	5935963	5871055	8	24	1.3477	4.0879	-1.60086	0.00412615	**
MDSC-D3-MDSC-P	novel_mir_8	5935963	5871055	34	0	5.7278	0.01	9.16184	7.05202e-11	**
Note: (1) MDSC-P-std: The result of Solexa sequencing exhibited, presented the normalized expression level of miRNA in MDSC-P library. (2) MDSC-D3-std: The result of Solexa sequencing exhibited, presented the normalized expression level of miRNA in MDSC-D3 library. (3) fold-change(log2 MDSC-D3-std / MDSC-P-std): Fold change of miRNAs in both samples. (4) p-value: p value manifests the significanc…

## Sheet: Sheet3
Additional file 9 The novel miRNAs expression profiles between MDSC-D3 and MDSC-D1 libraries
pairwise	miR-name	MDSC-D3-total-reads	MDSC-D1-total-reads	MDSC-D3-expressed	MDSC-D1-expressed	MDSC-D3-std	MDSC-D1-std	fold-change(log2 MDSC-D3/MDSC-D1)	p-value	sig-lable
MDSC-D3-MDSC-D1	novel_mir_1	5935963	5922188	0	10	0.01	1.6886	-7.39968	0.000964156	**
MDSC-D3-MDSC-D1	novel_mir_9	5935963	5922188	10	27	1.6846	4.5591	-1.43634	0.00498687	**
MDSC-D3-MDSC-D1	novel_mir_10	5935963	5922188	12	29	2.0216	4.8968	-1.27634	0.00774237	**
MDSC-D3-MDSC-D1	novel_mir_11	5935963	5922188	6	5	1.0108	0.8443	0.25967	0.77756
MDSC-D3-MDSC-D1	novel_mir_12	5935963	5922188	0	98	0.01	16.5479	-10.6924	2.81246e-30	**
MDSC-D3-MDSC-D1	novel_mir_13	5935963	5922188	0	8	0.01	1.3509	-7.07778	0.0038656	**
MDSC-D3-MDSC-D1	novel_mir_14	5935963	5922188	9	5	1.5162	0.8443	0.844632	0.303892
MDSC-D3-MDSC-D1	novel_mir_15	5935963	5922188	0	38	0.01	6.4165	-9.32564	3.47675e-12	**
MDSC-D3-MDSC-D1	novel_mir_16	5935963	5922188	10	8	1.6846	1.3509	0.318485	0.651294
MDSC-D3-MDSC-D1	novel_mir_17	5935963	5922188	59	58	9.9394	9.7937	0.0213048	0.936757
MDSC-D3-MDSC-D1	novel_mir_2	5935963	5922188	0	12	0.01	2.0263	-7.6627	0.000240479	**
MDSC-D3-MDSC-D1	novel_mir_18	5935963	5922188	14	0	2.3585	0.01	7.88173	6.21074e-05	**
MDSC-D3-MDSC-D1	novel_mir_19	5935963	5922188	9	0	1.5162	0.01	7.24432	0.00197593	**
MDSC-D3-MDSC-D1	novel_mir_20	5935963	5922188	16	0	2.6954	0.01	8.07436	1.55629e-05	**
MDSC-D3-MDSC-D1	novel_mir_21	5935963	5922188	9	0	1.5162	0.01	7.24432	0.00197593	**
MDSC-D3-MDSC-D1	novel_mir_22	5935963	5922188	9	0	1.5162	0.01	7.24432	0.00197593	**
MDSC-D3-MDSC-D1	novel_mir_23	5935963	5922188	174	0	29.3129	0.01	11.5173	5.11701e-53	**
MDSC-D3-MDSC-D1	novel_mir_25	5935963	5922188	6	0	1.0108	0.01	6.65935	0.0157525	*
MDSC-D3-MDSC-D1	novel_mir_26	5935963	5922188	20	0	3.3693	0.01	8.39631	9.77211e-07	**
MDSC-D3-MDSC-D1	novel_mir_3	5935963	5922188	0	9	0.01	1.5197	-7.24764	0.00193055	**
MDSC-D3-MDSC-D1	novel_mir_4	5935963	5922188	0	12	0.01	2.0263	-7.6627	0.000240479	**
MDSC-D3-MDSC-D1	novel_mir_6	5935963	5922188	44	53	7.4124	8.9494	-0.27185	0.357305
MDSC-D3-MDSC-D1	novel_mir_7	5935963	5922188	8	6	1.3477	1.0131	0.411723	0.610436
MDSC-D3-MDSC-D1	novel_mir_8	5935963	5922188	34	11	5.7278	1.8574	1.6247	0.000551209	**
